# Supplementary material for: The pharmacogenomic landscape of an Indigenous Australian population
Source: Front Pharmacol. 2023 May 22;14:1180640. doi: 10.3389/fphar.2023.1180640 (PMC10241071; doi:10.3389/fphar.2023.1180640)
Supplement: Supplementary file 1 [file Table2.xlsx]

## Sheet: Content
Supplementary Table S2	The star allele results of the 7 additional pharmacogenes, for which over 99% of the individuals predicted with a normal/highly likely normal function
1	DPYD Consensus Results
2	TPMT Consensus Results
3	CFTR Consensus Results
4	G6PD Consensus Results
5	CACNA1S Consensus Results
6	CYP2C8 Consensus Results
7	RYR1 Consensus Results

## Sheet: DPYD_Consensus_Results
DPYD Consensus Star Allele Results
SampleID	Aldy_genotypes	Stargazer_genotypes	PGxPOP_genotypes	PyPGx_genotypes	Consensus_genotypes	Predicted_phenotype
20201015-0005	*5/*rs17376848	*5/*S9	Reference|Reference	c.1627A>G (*5)/c.1896T>C	c.1627A>G (*5)/c.1896T>C (rs17376848)	Normal Metabolizer
20201015-0006	*1/*5	*5/*S12	Reference|Reference	Reference/c.1627A>G (*5)	Reference/c.1627A>G (*5) (rs1801159)	Normal Metabolizer
20201015-0007	*5/*rs17376848	*5/*S9	Reference|Reference	c.1627A>G (*5)/c.1896T>C	c.1627A>G (*5)/c.1896T>C (rs17376848)	Normal Metabolizer
20201015-0008	*1/*1	*S12/*S12	Reference|Reference	Reference/Reference	Reference/Reference	Normal Metabolizer
20201015-0009	*1/*1	*S12/*S12	Reference|Reference	Reference/Reference	Reference/Reference	Normal Metabolizer
20201015-0010	*1/*1	*S12/*S12	Reference|Reference	Reference/Reference	Reference/Reference	Normal Metabolizer
20201015-0011	*1/*1	*S12/*S12	Reference|Reference	Reference/Reference	Reference/Reference	Normal Metabolizer
20201015-0012	*1/*1	*S12/*S12	Reference|Reference	Reference/Reference	Reference/Reference	Normal Metabolizer
20201015-0013	*1/*1	*S12/*S12	Reference|Reference	Reference/Reference	Reference/Reference	Normal Metabolizer
20201015-0014	*1/*1	*S12/*S12	Reference|Reference	Reference/Reference	Reference/Reference	Normal Metabolizer
20201015-0015	*1/*1	*S12/*S12	Reference|Reference	Reference/Reference	Reference/Reference	Normal Metabolizer
20201015-0016	*1/*1	*S12/*S12	Reference|Reference	Reference/Reference	Reference/Reference	Normal Metabolizer
20201015-0017	*1/*1	*S12/*S12	Reference|Reference	Reference/Reference	Reference/Reference	Normal Metabolizer
20201015-0018	*1/*1	*S12/*S12	Reference|Reference	Reference/Reference	Reference/Reference	Normal Metabolizer
20201015-0019	*1/*1	*S12/*S12	Reference|Reference	Reference/Reference	Reference/Reference	Normal Metabolizer
20201015-0020	*1/*1	*S12/*S12	Reference|Reference	Reference/Reference	Reference/Reference	Normal Metabolizer
20201015-0021	*1/*1	*S12/*S12	Reference|Reference	Reference/Reference	Reference/Reference	Normal Metabolizer
20201015-0022	*1/*rs145548112	*1/*1	Reference|Reference	Reference/c.2161G>A	Reference/c.2161G>A (rs145548112)	Normal Metabolizer
20201015-0023	*1/*1	*S12/*S12	Reference|Reference	Reference/Reference	Reference/Reference	Normal Metabolizer
20201015-0024	*1/*1	*S12/*S12	Reference|Reference	Reference/Reference	Reference/Reference	Normal Metabolizer
20201015-0025	*1/*1	*S12/*S12	Reference|Reference	Reference/Reference	Reference/Reference	Normal Metabolizer
20201015-0026	*1/*1	*S12/*S12	Reference|Reference	Reference/Reference	Reference/Reference	Normal Metabolizer
20201015-0027	*1/*1	*S12/*S12	Reference|Reference	Reference/Reference	Reference/Reference	Normal Metabolizer
20201015-0028	*1/*1	*S12/*S12	Reference|Reference	Reference/Reference	Reference/Reference	Normal Metabolizer
20201015-0029	*1/*1	*S12/*S12	Reference|Reference	Reference/Reference	Reference/Reference	Normal Metabolizer
20201015-0030	*1/*1	*S12/*S12	Reference|Reference	Reference/Reference	Reference/Reference	Normal Metabolizer
20201015-0031	*1/*1	*S12/*S12	Reference|Reference	Reference/Reference	Reference/Reference	Normal Metabolizer
20201015-0032	*1/*1	*S12/*S12	Reference|Reference	Reference/Reference	Reference/Reference	Normal Metabolizer
20201015-0033	*1/*1	*S12/*S12	Reference|Reference	Reference/Reference	Reference/Reference	Normal Metabolizer
20201015-0034	*1/*1	*S12/*S12	Reference|Reference	Reference/Reference	Reference/Reference	Normal Metabolizer
20201015-0035	*1/*1	*1/*S12	Reference|Reference	Reference/Reference	Reference/Reference	Normal Metabolizer
20201015-0036	*1/*1	*S12/*S12	Reference|Reference	Reference/Reference	Reference/Reference	Normal Metabolizer
20201015-0037	*1/*rs17376848	*S9/*S12	Reference|Reference	Reference/c.1896T>C	Reference/c.1896T>C (rs17376848)	Normal Metabolizer
20201015-0038	*1/*1	*S12/*S12	Reference|Reference	Reference/Reference	Reference/Reference	Normal Metabolizer
20201015-0039	*1/*1	*S12/*S12	Reference|Reference	Reference/Reference	Reference/Reference	Normal Metabolizer
20201015-0040	*1/*1	*S12/*S12	Reference|Reference	Reference/Reference	Reference/Reference	Normal Metabolizer
20201015-0041	*1/*1	*S12/*S12	Reference|Reference	Reference/Reference	Reference/Reference	Normal Metabolizer
20201015-0042	*1/*1	*S12/*S12	Reference|Reference	Reference/Reference	Reference/Reference	Normal Metabolizer
20201015-0043	*1/*1	*S12/*S12	Reference|Reference	Reference/Reference	Reference/Reference	Normal Metabolizer
20201015-0044	*1/*1	*S12/*S12	Reference|Reference	Reference/Reference	Reference/Reference	Normal Metabolizer
20201015-0045	*1/*1	*S12/*S12	Reference|Reference	Reference/Reference	Reference/Reference	Normal Metabolizer
20201015-0046	*5+rs1801265/*HapB3	*5/*S5	Reference|c.1129-5923C>G&c.1236G>A (HapB3)	c.1627A>G (*5)/c.1129-5923C>G, c.1236G>A (HapB3)	c.1627A>G (*5)/c.1129-5923C>G, c.1236G>A (HapB3)	Intermediate Metabolizer
20201015-0047	*1/*1	*S12/*S12	Reference|Reference	Reference/Reference	Reference/Reference	Normal Metabolizer
20201015-0048	*1/*1	*S12/*S12	Reference|Reference	Reference/Reference	Reference/Reference	Normal Metabolizer
20201015-0049	*1/*1	*S12/*S12	Reference|Reference	Reference/Reference	Reference/Reference	Normal Metabolizer
20201015-0050	*1/*1	*S12/*S12	Reference|Reference	Reference/Reference	Reference/Reference	Normal Metabolizer
20201015-0051	*1/*1	*S12/*S12	Reference|Reference	Reference/Reference	Reference/Reference	Normal Metabolizer
20201015-0052	*1/*1	*S12/*S12	Reference|Reference	Reference/Reference	Reference/Reference	Normal Metabolizer
20201015-0053	*1/*1	*S12/*S12	Reference|Reference	Reference/Reference	Reference/Reference	Normal Metabolizer
20201015-0054	*1/*1	*S12/*S12	Reference|Reference	Reference/Reference	Reference/Reference	Normal Metabolizer
20201015-0055	*1/*1	*S12/*S12	Reference|Reference	Reference/Reference	Reference/Reference	Normal Metabolizer
20201015-0056	*1/*1	*S12/*S12	Reference|Reference	Reference/Reference	Reference/Reference	Normal Metabolizer
20201015-0057	*1/*1	*1/*S12	Reference|Reference	Reference/Reference	Reference/Reference	Normal Metabolizer
20201015-0058	*1/*1	*S12/*S12	Reference|Reference	Reference/Reference	Reference/Reference	Normal Metabolizer
20201015-0060	*1/*1	*S12/*S12	Reference|Reference	Reference/Reference	Reference/Reference	Normal Metabolizer
20201015-0061	*1/*5	*5/*S12	Reference|Reference	Reference/c.1627A>G (*5)	Reference/c.1627A>G (*5) (rs1801159)	Normal Metabolizer
20201015-0062	*1/*1	*S12/*S12	Reference|Reference	Reference/Reference	Reference/Reference	Normal Metabolizer
20201015-0063	*1/*1	*S12/*S12	Reference|Reference	Reference/Reference	Reference/Reference	Normal Metabolizer
20201015-0064	*1/*1	*S12/*S12	Reference|Reference	Reference/Reference	Reference/Reference	Normal Metabolizer
20201015-0065	*1/*5	*5/*S12	Reference|Reference	Reference/c.1627A>G (*5)	Reference/c.1627A>G (*5) (rs1801159)	Normal Metabolizer
20201015-0066	*1/*1	*S12/*S12	Reference|Reference	Reference/Reference	Reference/Reference	Normal Metabolizer
20201015-0067	*1/*1	*S12/*S12	Reference|Reference	Reference/Reference	Reference/Reference	Normal Metabolizer
20201015-0068	*1/*1	*S12/*S12	Reference|Reference	Reference/Reference	Reference/Reference	Normal Metabolizer
20201015-0069	*1/*1	*S12/*S12	Reference|Reference	Reference/Reference	Reference/Reference	Normal Metabolizer
20201015-0070	*1/*1	*S12/*S12	Reference|Reference	Reference/Reference	Reference/Reference	Normal Metabolizer
20201015-0071	*1/*1	*S12/*S12	Reference|Reference	Reference/Reference	Reference/Reference	Normal Metabolizer
20201015-0072	*1/*1	*S12/*S12	Reference|Reference	Reference/Reference	Reference/Reference	Normal Metabolizer
20201015-0073	*1/*5	*5/*S12	Reference|Reference	Reference/c.1627A>G (*5)	Reference/c.1627A>G (*5) (rs1801159)	Normal Metabolizer
20201015-0074	*1/*1	*S12/*S12	Reference|Reference	Reference/Reference	Reference/Reference	Normal Metabolizer
20201015-0076	*1/*1	*S12/*S12	Reference|Reference	Reference/Reference	Reference/Reference	Normal Metabolizer
20201015-0077	*1/*1	*S12/*S12	Reference|Reference	Reference/Reference	Reference/Reference	Normal Metabolizer
20201015-0078	*1/*1	*1/*S12	Reference|Reference	Reference/Reference	Reference/Reference	Normal Metabolizer
20201015-0079	*1/*1	*S12/*S12	Reference|Reference	Reference/Reference	Reference/Reference	Normal Metabolizer
20201015-0080	*1/*1	*S12/*S12	Reference|Reference	Reference/Reference	Reference/Reference	Normal Metabolizer
20201015-0081	*1/*1	*S12/*S12	Reference|Reference	Reference/Reference	Reference/Reference	Normal Metabolizer
20201015-0082	*1/*1	*S12/*S12	Reference|Reference	Reference/Reference	Reference/Reference	Normal Metabolizer
20201015-0083	*1/*1	*S12/*S12	Reference|Reference	Reference/Reference	Reference/Reference	Normal Metabolizer
20201015-0084	*1/*1	*S12/*S12	Reference|Reference	Reference/Reference	Reference/Reference	Normal Metabolizer
20201015-0085	*1/*6	*6/*S12	Reference|Reference	Reference/c.2194G>A (*6)	Reference/c.2194G>A (*6) (rs1801160)	Normal Metabolizer
20201015-0086	*1/*1	*S12/*S12	Reference|Reference	Reference/Reference	Reference/Reference	Normal Metabolizer
20201015-0087	*1/*1	*S12/*S12	Reference|Reference	Reference/Reference	Reference/Reference	Normal Metabolizer
20201015-0088	*1/*1	*S12/*S12	Reference|Reference	Reference/Reference	Reference/Reference	Normal Metabolizer
20201015-0089	*1/*1	*S12/*S12	Reference|Reference	Reference/Reference	Reference/Reference	Normal Metabolizer
20201015-0090	*1/*1	*S12/*S12	Reference|Reference	Reference/Reference	Reference/Reference	Normal Metabolizer
20201015-0091	*1/*1	*S12/*S12	Reference|Reference	Reference/Reference	Reference/Reference	Normal Metabolizer
20201015-0092	*1/*1	*S12/*S12	Reference|Reference	Reference/Reference	Reference/Reference	Normal Metabolizer
20201015-0093	*1/*1	*S12/*S12	Reference|Reference	Reference/Reference	Reference/Reference	Normal Metabolizer
20201015-0094	*1/*1	*S12/*S12	Reference|Reference	Reference/Reference	Reference/Reference	Normal Metabolizer
20201015-0095	*1/*1	*S12/*S12	Reference|Reference	Reference/Reference	Reference/Reference	Normal Metabolizer
20201015-0096	*1/*1	*S12/*S12	Reference|Reference	Reference/Reference	Reference/Reference	Normal Metabolizer
20201015-0097	*1/*1	*S12/*S12	Reference|Reference	Reference/Reference	Reference/Reference	Normal Metabolizer
20201015-0098	*1/*5	*5/*S12	Reference|Reference	Reference/c.1627A>G (*5)	Reference/c.1627A>G (*5) (rs1801159)	Normal Metabolizer
20201015-0099	*1/*1	*S12/*S12	Reference|Reference	Reference/Reference	Reference/Reference	Normal Metabolizer
20201015-0100	*1/*1	*S12/*S12	Reference|Reference	Reference/Reference	Reference/Reference	Normal Metabolizer
20201015-0101	*1/*1	*S12/*S12	Reference|Reference	Reference/Reference	Reference/Reference	Normal Metabolizer
20201015-0102	*1/*5	*5/*S12	Reference|Reference	Reference/c.1627A>G (*5)	Reference/c.1627A>G (*5) (rs1801159)	Normal Metabolizer
20201015-0103	*1/*1	*S12/*S12	Reference|Reference	Reference/Reference	Reference/Reference	Normal Metabolizer
20201015-0104	*1/*1	*S12/*S12	Reference|Reference	Reference/Reference	Reference/Reference	Normal Metabolizer
20201015-0106	*1/*5	*1/*5	Reference|Reference	Reference/c.1627A>G (*5)	Reference/c.1627A>G (*5) (rs1801159)	Normal Metabolizer
20201015-0107	*1/*rs147601618	*S12/*S12	Reference|Reference	Reference/c.1796T>C	Reference/c.1796T>C (rs147601618)	Normal Metabolizer
20201015-0108	*1/*1	*S12/*S12	Reference|Reference	Reference/Reference	Reference/Reference	Normal Metabolizer
20201015-0109	*1/*1	*S12/*S12	Reference|Reference	Reference/Reference	Reference/Reference	Normal Metabolizer
20201015-0110	*1/*1	*S12/*S12	Reference|Reference	Reference/Reference	Reference/Reference	Normal Metabolizer
20201015-0111	*1/*1	*S12/*S12	Reference|Reference	Reference/Reference	Reference/Reference	Normal Metabolizer
20201015-0112	*1/*1	*S12/*S12	Reference|Reference	Reference/Reference	Reference/Reference	Normal Metabolizer
20201015-0113	*1/*1	*S12/*S12	Reference|Reference	Reference/Reference	Reference/Reference	Normal Metabolizer
20201015-0114	*1/*6	*6/*S12	Reference|Reference	Reference/c.2194G>A (*6)	Reference/c.2194G>A (*6) (rs1801160)	Normal Metabolizer
20201015-0115	*1/*1	*S12/*S12	Reference|Reference	Reference/Reference	Reference/Reference	Normal Metabolizer
20201015-0116	*1/*1	*S12/*S12	Reference|Reference	Reference/Reference	Reference/Reference	Normal Metabolizer
20201015-0117	*1/*1	*S12/*S12	Reference|Reference	Reference/Reference	Reference/Reference	Normal Metabolizer
20201015-0118	*1/*1	*S12/*S12	Reference|Reference	Reference/Reference	Reference/Reference	Normal Metabolizer
20201015-0119	*1/*1	*S12/*S12	Reference|Reference	Reference/Reference	Reference/Reference	Normal Metabolizer
20201015-0120	*1/*1	*S12/*S12	Reference|Reference	Reference/Reference	Reference/Reference	Normal Metabolizer
20201015-0121	*1/*1	*S12/*S12	Reference|Reference	Reference/Reference	Reference/Reference	Normal Metabolizer
20201015-0122	*1/*1	*S12/*S12	Reference|Reference	Reference/Reference	Reference/Reference	Normal Metabolizer
20201015-0123	*1/*1	*S12/*S12	Reference|Reference	Reference/Reference	Reference/Reference	Normal Metabolizer
20201015-0124	*1/*1	*S12/*S12	Reference|Reference	Reference/Reference	Reference/Reference	Normal Metabolizer
20201015-0125	*1/*1	*S12/*S12	Reference|Reference	Reference/Reference	Reference/Reference	Normal Metabolizer
20201015-0126	*1/*1	*S12/*S12	Reference|Reference	Reference/Reference	Reference/Reference	Normal Metabolizer
20201015-0127	*1/*rs2297595	*S3/*S12	Reference|Reference	Reference/c.496A>G	Reference/c.496A>G (rs2297595)	Normal Metabolizer
20201015-0128	*1/*5	*5/*S12	Reference|Reference	Reference/c.1627A>G (*5)	Reference/c.1627A>G (*5) (rs1801159)	Normal Metabolizer
20201015-0129	*1/*1	*S12/*S12	Reference|Reference	Reference/Reference	Reference/Reference	Normal Metabolizer
20201015-0130	*1/*1	*1/*S12	Reference|Reference	Reference/Reference	Reference/Reference	Normal Metabolizer
20201015-0131	*1/*1	*S12/*S12	Reference|Reference	Reference/Reference	Reference/Reference	Normal Metabolizer
20201015-0132	*1/*1	*S12/*S12	Reference|Reference	Reference/Reference	Reference/Reference	Normal Metabolizer
20201015-0133	*1/*1	*S12/*S12	Reference|Reference	Reference/Reference	Reference/Reference	Normal Metabolizer
20201015-0134	*1/*5	*5/*S12	Reference|Reference	Reference/c.1627A>G (*5)	Reference/c.1627A>G (*5) (rs1801159)	Normal Metabolizer
20201015-0135	*1/*1	*1/*S12	Reference|Reference	Reference/Reference	Reference/Reference	Normal Metabolizer
20201015-0136	*1/*5	*5/*S12	Reference|Reference	Reference/c.1627A>G (*5)	Reference/c.1627A>G (*5) (rs1801159)	Normal Metabolizer
20201015-0137	*1/*1	*S12/*S12	Reference|Reference	Reference/Reference	Reference/Reference	Normal Metabolizer
20201015-0138	*1/*1	*S12/*S12	Reference|Reference	Reference/Reference	Reference/Reference	Normal Metabolizer
20201015-0139	*1/*1	*1/*S12	Reference|Reference	Reference/Reference	Reference/Reference	Normal Metabolizer
20201015-0140	*1/*1	*S12/*S12	Reference|Reference	Reference/Reference	Reference/Reference	Normal Metabolizer
20201015-0141	*1/*5	*5/*S12	Reference|Reference	Reference/c.1627A>G (*5)	Reference/c.1627A>G (*5) (rs1801159)	Normal Metabolizer
20201015-0142	*1/*6	*1/*6	Reference|Reference	Reference/c.2194G>A (*6)	Reference/c.2194G>A (*6) (rs1801160)	Normal Metabolizer
20201015-0143	*1/*5	*5/*S12	Reference|Reference	Reference/c.1627A>G (*5)	Reference/c.1627A>G (*5) (rs1801159)	Normal Metabolizer
20201015-0144	*1/*1	*S12/*S12	Reference|Reference	Reference/Reference	Reference/Reference	Normal Metabolizer
20201015-0145	*1/*1	*S12/*S12	Reference|Reference	Reference/Reference	Reference/Reference	Normal Metabolizer
20201015-0146	*1/*5	*5/*S12	Reference|Reference	Reference/c.1627A>G (*5)	Reference/c.1627A>G (*5) (rs1801159)	Normal Metabolizer
20201015-0147	*1/*1	*1/*S12	Reference|Reference	Reference/Reference	Reference/Reference	Normal Metabolizer
20201015-0148	*1/*1	*S12/*S12	Reference|Reference	Reference/Reference	Reference/Reference	Normal Metabolizer
20201015-0149	*1/*5	*5/*S12	Reference|Reference	Reference/c.1627A>G (*5)	Reference/c.1627A>G (*5) (rs1801159)	Normal Metabolizer
20201015-0150	*1/*1	*S12/*S12	Reference|Reference	Reference/Reference	Reference/Reference	Normal Metabolizer
20201015-0151	*1/*5	*5/*S12	Reference|Reference	Reference/c.1627A>G (*5)	Reference/c.1627A>G (*5) (rs1801159)	Normal Metabolizer
20201015-0152	*5/*5	*5/*5	Reference|Reference	c.1627A>G (*5)/c.1627A>G (*5)	c.1627A>G (*5)/c.1627A>G (*5)	Normal Metabolizer
20201015-0153	*1/*1	*S12/*S12	Reference|Reference	Reference/Reference	Reference/Reference	Normal Metabolizer
20201015-0154	*1/*1	*S12/*S12	Reference|Reference	Reference/Reference	Reference/Reference	Normal Metabolizer
20201015-0155	*1/*5	*5/*S12	Reference|Reference	Reference/c.1627A>G (*5)	Reference/c.1627A>G (*5) (rs1801159)	Normal Metabolizer
20201015-0156	*1/*1	*S12/*S12	Reference|Reference	Reference/Reference	Reference/Reference	Normal Metabolizer
20201015-0157	*1/*1	*S12/*S12	Reference|Reference	Reference/Reference	Reference/Reference	Normal Metabolizer
20201015-0158	*1/*5	*5/*S12	Reference|Reference	Reference/c.1627A>G (*5)	Reference/c.1627A>G (*5) (rs1801159)	Normal Metabolizer
20201015-0159	*1/*5	*5/*S12	Reference|Reference	Reference/c.1627A>G (*5)	Reference/c.1627A>G (*5) (rs1801159)	Normal Metabolizer
20201015-0160	*1/*5	*5/*S12	Reference|Reference	Reference/c.1627A>G (*5)	Reference/c.1627A>G (*5) (rs1801159)	Normal Metabolizer
20201015-0161	*5/*rs2297595	*S3/*5	Reference|Reference	c.496A>G/c.1627A>G (*5)	c.496A>G (rs2297595) / c.1627A>G (*5) (rs1801159)	Normal Metabolizer
20201015-0162	*1/*1	*S12/*S12	Reference|Reference	Reference/Reference	Reference/Reference	Normal Metabolizer
20201015-0163	*1/*5	*5/*S12	Reference|Reference	Reference/c.1627A>G (*5)	Reference/c.1627A>G (*5) (rs1801159)	Normal Metabolizer
20201015-0164	*1/*1	*S12/*S12	Reference|Reference	Reference/Reference	Reference/Reference	Normal Metabolizer
20201015-0165	*1/*1	*S12/*S12	Reference|Reference	Reference/Reference	Reference/Reference	Normal Metabolizer
20201015-0166	*1/*1	*S12/*S12	Reference|Reference	Reference/Reference	Reference/Reference	Normal Metabolizer
20201015-0167	*1/*1	*S12/*S12	Reference|Reference	Reference/Reference	Reference/Reference	Normal Metabolizer
20201015-0168	*1/*1	*S12/*S12	Reference|Reference	Reference/Reference	Reference/Reference	Normal Metabolizer
20201015-0169	*1/*5	*1/*5	Reference|Reference	Reference/c.1627A>G (*5)	Reference/c.1627A>G (*5) (rs1801159)	Normal Metabolizer
20201015-0170	*1/*1	*1/*S12	Reference|Reference	Reference/Reference	Reference/Reference	Normal Metabolizer
20201015-0171	*1/*1	*S12/*S12	Reference|Reference	Reference/Reference	Reference/Reference	Normal Metabolizer
20201015-0172	*1/*1	*1/*S12	Reference|Reference	Reference/Reference	Reference/Reference	Normal Metabolizer
20201015-0173	*1/*1	*S12/*S12	Reference|Reference	Reference/Reference	Reference/Reference	Normal Metabolizer
20201015-0174	*1/*1	*S12/*S12	Reference|Reference	Reference/Reference	Reference/Reference	Normal Metabolizer
20201015-0175	*1/*1	*S12/*S12	Reference|Reference	Reference/Reference	Reference/Reference	Normal Metabolizer
20201015-0176	*1/*1	*S12/*S12	Reference|Reference	Reference/Reference	Reference/Reference	Normal Metabolizer
20201015-0177	*1/*1	*S12/*S12	Reference|Reference	Reference/Reference	Reference/Reference	Normal Metabolizer
20201015-0178	*1/*1	*S12/*S12	Reference|Reference	Reference/Reference	Reference/Reference	Normal Metabolizer
20201015-0179	*1/*5	*5/*S12	Reference|Reference	Reference/c.1627A>G (*5)	Reference/c.1627A>G (*5) (rs1801159)	Normal Metabolizer
20201015-0180	*1/*1	*S12/*S12	Reference|Reference	Reference/Reference	Reference/Reference	Normal Metabolizer
20201015-0181	*1/*1	*S12/*S12	Reference|Reference	Reference/Reference	Reference/Reference	Normal Metabolizer
20201015-0182	*1/*1	*S12/*S12	Reference|Reference	Reference/Reference	Reference/Reference	Normal Metabolizer
20201015-0183	*1/*1	*S12/*S12	Reference|Reference	Reference/Reference	Reference/Reference	Normal Metabolizer
20201015-0184	*1/*1	*S12/*S12	Reference|Reference	Reference/Reference	Reference/Reference	Normal Metabolizer
20201015-0185	*1/*1	*1/*S12	Reference|Reference	Reference/Reference	Reference/Reference	Normal Metabolizer
20201015-0186	*1/*1	*1/*S12	Reference|Reference	Reference/Reference	Reference/Reference	Normal Metabolizer
20201015-0187	*1/*1	*S12/*S12	Reference|Reference	Reference/Reference	Reference/Reference	Normal Metabolizer
20201015-0188	*1/*1	*S12/*S12	Reference|Reference	Reference/Reference	Reference/Reference	Normal Metabolizer
20201015-0189	*1/*1	*S12/*S12	Reference|Reference	Reference/Reference	Reference/Reference	Normal Metabolizer
20201015-0190	*1/*1	*S12/*S12	Reference|Reference	Reference/Reference	Reference/Reference	Normal Metabolizer
20201015-0191	*1/*1	*1/*S12	Reference|Reference	Reference/Reference	Reference/Reference	Normal Metabolizer
20201015-0192	*1/*1	*S12/*S12	Reference|Reference	Reference/Reference	Reference/Reference	Normal Metabolizer
20201015-0193	*1/*1	*S12/*S12	Reference|Reference	Reference/Reference	Reference/Reference	Normal Metabolizer
20201015-0194	*1/*5	*5/*S12	Reference|Reference	Reference/c.1627A>G (*5)	Reference/c.1627A>G (*5) (rs1801159)	Normal Metabolizer
20201015-0195	*1/*1	*S12/*S12	Reference|Reference	Reference/Reference	Reference/Reference	Normal Metabolizer
20201015-0196	*1/*5	*5/*S12	Reference|Reference	Reference/c.1627A>G (*5)	Reference/c.1627A>G (*5) (rs1801159)	Normal Metabolizer
20201015-0197	*1/*1	*S12/*S12	Reference|Reference	Reference/Reference	Reference/Reference	Normal Metabolizer
20201015-0198	*1/*1	*S12/*S12	Reference|Reference	Reference/Reference	Reference/Reference	Normal Metabolizer
20201015-0199	*1/*1	*S12/*S12	Reference|Reference	Reference/Reference	Reference/Reference	Normal Metabolizer
20201015-0200	*1/*1	*S12/*S12	Reference|Reference	Reference/Reference	Reference/Reference	Normal Metabolizer
20201015-0201	*1/*1	*S12/*S12	Reference|Reference	Reference/Reference	Reference/Reference	Normal Metabolizer
20201015-0202	*1/*1	*1/*S12	Reference|Reference	Reference/Reference	Reference/Reference	Normal Metabolizer
20201015-0203	*1/*1	*S12/*S12	Reference|Reference	Reference/Reference	Reference/Reference	Normal Metabolizer
20201015-0204	*1/*1	*1/*S12	Reference|Reference	Reference/Reference	Reference/Reference	Normal Metabolizer
20201015-0205	*1/*5	*5/*S12	Reference|Reference	Reference/c.1627A>G (*5)	Reference/c.1627A>G (*5) (rs1801159)	Normal Metabolizer
20201015-0206	*1/*1	*S12/*S12	Reference|Reference	Reference/Reference	Reference/Reference	Normal Metabolizer
20201015-0207	*1/*1	*1/*S12	Reference|Reference	Reference/Reference	Reference/Reference	Normal Metabolizer
20201015-0208	*1/*5	*1/*5	Reference|Reference	Reference/c.1627A>G (*5)	Reference/c.1627A>G (*5) (rs1801159)	Normal Metabolizer
20201015-0209	*1/*1	*1/*S12	Reference|Reference	Reference/Reference	Reference/Reference	Normal Metabolizer
20201015-0211	*1/*1	*S12/*S12	Reference|Reference	Reference/Reference	Reference/Reference	Normal Metabolizer
20201015-0212	*1/*1	*S12/*S12x2	Reference|Reference	Reference/Reference	Reference/Reference	Normal Metabolizer
20201015-0213	*1/*1	*1/*S12	Reference|Reference	Reference/Reference	Reference/Reference	Normal Metabolizer
20201015-0214	*1/*1	*S12/*S12	Reference|Reference	Reference/Reference	Reference/Reference	Normal Metabolizer
20201015-0215	*1/*1	*S12/*S12	Reference|Reference	Reference/Reference	Reference/Reference	Normal Metabolizer
20201015-0216	*1/*rs147601618	*S12/*S12	Reference|Reference	Reference/c.1796T>C	Reference/c.1796T>C (rs147601618)	Normal Metabolizer
20201015-0217	*1/*1	*S12/*S12	Reference|Reference	Reference/Reference	Reference/Reference	Normal Metabolizer
20201015-0218	*1/*1	*S12/*S12	Reference|Reference	Reference/Reference	Reference/Reference	Normal Metabolizer
20201015-0219	*1/*1	*S12/*S12	Reference|Reference	Reference/Reference	Reference/Reference	Normal Metabolizer
20201015-0220	*1/*1	*1/*S12	Reference|Reference	Reference/Reference	Reference/Reference	Normal Metabolizer
20201015-0221	*1/*1	*S12/*S12	Reference|Reference	Reference/Reference	Reference/Reference	Normal Metabolizer
20201015-0222	*1/*1	*1/*1	Reference|Reference	Reference/Reference	Reference/Reference	Normal Metabolizer
20201015-0223	*5/*5	*5/*5	Reference|Reference	c.1627A>G (*5)/c.1627A>G (*5)	c.1627A>G (*5)/c.1627A>G (*5)	Normal Metabolizer
20201015-0224	*1/*5	*5/*S12	Reference|Reference	Reference/c.1627A>G (*5)	Reference/c.1627A>G (*5) (rs1801159)	Normal Metabolizer
20201015-0225	*1/*1	*S12/*S12	Reference|Reference	Reference/Reference	Reference/Reference	Normal Metabolizer
20201015-0226	*1/*1	*S12/*S12	Reference|Reference	Reference/Reference	Reference/Reference	Normal Metabolizer
20201015-0227	*1/*5	*5/*S12	Reference|Reference	Reference/c.1627A>G (*5)	Reference/c.1627A>G (*5) (rs1801159)	Normal Metabolizer
20201015-0228	*1/*6	*6/*S12x2	Reference|Reference	Reference/c.2194G>A (*6)	Reference/c.2194G>A (*6) (rs1801160)	Normal Metabolizer
20201015-0229	*1/*1	*S12/*S12x2	Reference|Reference	Reference/Reference	Reference/Reference	Normal Metabolizer
20201015-0230	*1/*1	*S12/*S12	Reference|Reference	Reference/Reference	Reference/Reference	Normal Metabolizer
20201015-0231	*1/*1	*S12/*S12	Reference|Reference	Reference/Reference	Reference/Reference	Normal Metabolizer
20201015-0232	*1/*1	*S12/*S12	Reference|Reference	Reference/Reference	Reference/Reference	Normal Metabolizer
20201015-0233	*5/*5	*5/*5	Reference|Reference	c.1627A>G (*5)/c.1627A>G (*5)	c.1627A>G (*5)/c.1627A>G (*5)	Normal Metabolizer
20201015-0234	*1/*1	*S12/*S12	Reference|Reference	Reference/Reference	Reference/Reference	Normal Metabolizer
20201015-0235	*1/*1	*S12/*S12	Reference|Reference	Reference/Reference	Reference/Reference	Normal Metabolizer
20201015-0236	*1/*1	*1x2/*S12	Reference|Reference	Reference/Reference	Reference/Reference	Normal Metabolizer
20201015-0237	*1/*1	*S12/*S12	Reference|Reference	Reference/Reference	Reference/Reference	Normal Metabolizer
20201015-0239	*1/*1	*1/*S12	Reference|Reference	Reference/Reference	Reference/Reference	Normal Metabolizer
20201015-0240	*1/*1	*S12/*S12	Reference|Reference	Reference/Reference	Reference/Reference	Normal Metabolizer
20201015-0241	*1/*1	*S12/*S12	Reference|Reference	Reference/Reference	Reference/Reference	Normal Metabolizer
20201015-0242	*1/*1	*S12/*S12	Reference|Reference	Reference/Reference	Reference/Reference	Normal Metabolizer
20201015-0243	*1/*1	*S12/*S12	Reference|Reference	Reference/Reference	Reference/Reference	Normal Metabolizer
20201015-0244	*1/*1	*S12/*S12	Reference|Reference	Reference/Reference	Reference/Reference	Normal Metabolizer
20201015-0245	*1/*1	*S12/*S12	Reference|Reference	Reference/Reference	Reference/Reference	Normal Metabolizer
20201015-0246	*1/*1	*S12/*S12	Reference|Reference	Reference/Reference	Reference/Reference	Normal Metabolizer
20201015-0247	*1/*1	*S12/*S12	Reference|Reference	Reference/Reference	Reference/Reference	Normal Metabolizer
20201015-0248	*1/*5	*5/*S12	Reference|Reference	Reference/c.1627A>G (*5)	Reference/c.1627A>G (*5) (rs1801159)	Normal Metabolizer
20201015-0249	*1/*1	*S12/*S12	Reference|Reference	Reference/Reference	Reference/Reference	Normal Metabolizer
20201015-0250	*1/*1	*S12/*S12	Reference|Reference	Reference/Reference	Reference/Reference	Normal Metabolizer
20201015-0251	*1/*1	*S12/*S12	Reference|Reference	Reference/Reference	Reference/Reference	Normal Metabolizer
20201015-0252	*1/*1	*S12/*S12	Reference|Reference	Reference/Reference	Reference/Reference	Normal Metabolizer
20201015-0253	*1/*1	*1/*S12	Reference|Reference	Reference/Reference	Reference/Reference	Normal Metabolizer
20201015-0254	*1/*5	*5/*S12	Reference|Reference	Reference/c.1627A>G (*5)	Reference/c.1627A>G (*5) (rs1801159)	Normal Metabolizer
20201015-0255	*1/*1	*1/*S12	Reference|Reference	Reference/Reference	Reference/Reference	Normal Metabolizer
20201015-0256	*1/*1	*S12/*S12	Reference|Reference	Reference/Reference	Reference/Reference	Normal Metabolizer
20201015-0257	*1/*1	*S12/*S12	Reference|Reference	Reference/Reference	Reference/Reference	Normal Metabolizer
20201015-0258	*1/*1	*S12/*S12	Reference|Reference	Reference/Reference	Reference/Reference	Normal Metabolizer
20201015-0259	*1/*1	*1/*S12	Reference|Reference	Reference/Reference	Reference/Reference	Normal Metabolizer
20201015-0260	*1/*1	*S12/*S12	Reference|Reference	Reference/Reference	Reference/Reference	Normal Metabolizer
20201015-0262	*1/*1	*S12/*S12	Reference|Reference	Reference/Reference	Reference/Reference	Normal Metabolizer
20201015-0263	*1/*1	*S12/*S12	Reference|Reference	Reference/Reference	Reference/Reference	Normal Metabolizer
20201015-0264	*1/*1	*1/*S12	Reference|Reference	Reference/Reference	Reference/Reference	Normal Metabolizer
20201015-0265	*1/*1	*S12/*S12	Reference|Reference	Reference/Reference	Reference/Reference	Normal Metabolizer
20201015-0266	*1/*1	*S12/*S12	Reference|Reference	Reference/Reference	Reference/Reference	Normal Metabolizer
20201015-0267	*1/*1	*S12/*S12	Reference|Reference	Reference/Reference	Reference/Reference	Normal Metabolizer
20201015-0268	*1/*1	*S12/*S12	Reference|Reference	Reference/Reference	Reference/Reference	Normal Metabolizer
20201015-0269	*1/*5	*5/*S12	Reference|Reference	Reference/c.1627A>G (*5)	Reference/c.1627A>G (*5) (rs1801159)	Normal Metabolizer
20201015-0270	*1/*1	*S12/*S12	Reference|Reference	Reference/Reference	Reference/Reference	Normal Metabolizer
20201015-0271	*1/*1	*S12/*S12	Reference|Reference	Reference/Reference	Reference/Reference	Normal Metabolizer
20201015-0272	*1/*1	*S12/*S12	Reference|Reference	Reference/Reference	Reference/Reference	Normal Metabolizer
20201015-0273	*1/*5	*5/*S12	Reference|Reference	Reference/c.1627A>G (*5)	Reference/c.1627A>G (*5) (rs1801159)	Normal Metabolizer
20201015-0274	*1/*1	*S12/*S12	Reference|Reference	Reference/Reference	Reference/Reference	Normal Metabolizer
20201015-0275	*1/*1	*S12/*S12	Reference|Reference	Reference/Reference	Reference/Reference	Normal Metabolizer
20201015-0276	*1/*5	*5/*S12	Reference|Reference	Reference/c.1627A>G (*5)	Reference/c.1627A>G (*5) (rs1801159)	Normal Metabolizer
20201015-0277	*1/*1	*S12/*S12	Reference|Reference	Reference/Reference	Reference/Reference	Normal Metabolizer
20201015-0278	*1/*5	*5/*S12	Reference|Reference	Reference/c.1627A>G (*5)	Reference/c.1627A>G (*5) (rs1801159)	Normal Metabolizer
20201015-0279	*1/*1	*S12/*S12	Reference|Reference	Reference/Reference	Reference/Reference	Normal Metabolizer
20201015-0280	*1/*1	*S12/*S12	Reference|Reference	Reference/Reference	Reference/Reference	Normal Metabolizer
20201015-0281	*1/*1	*S12/*S12	Reference|Reference	Reference/Reference	Reference/Reference	Normal Metabolizer
20201015-0282	*1/*5	*5/*S12	Reference|Reference	Reference/c.1627A>G (*5)	Reference/c.1627A>G (*5) (rs1801159)	Normal Metabolizer
20210224-0027	*1/*1	*1/*S12	Reference|Reference	Reference/Reference	Reference/Reference	Normal Metabolizer
FD03058_408	*1/*1	*S12/*DEL	Reference|Reference	Reference/Reference	Reference/Reference	Normal Metabolizer
FD03058_409	*1/*1	*S12/*DEL	Reference|Reference	Reference/Reference	Reference/Reference	Normal Metabolizer
FD03058_416	*1/*1	*S12/*DEL	Reference|Reference	Reference/Reference	Reference/Reference	Normal Metabolizer
FD03058_417	*1/*1	*S12/*S12	Reference|Reference	Reference/Reference	Reference/Reference	Normal Metabolizer
FD03058_424	*1/*1	*S12/*S12	Reference|Reference	Reference/Reference	Reference/Reference	Normal Metabolizer
FD03058_425	*1/*1	*S12/*S12	Reference|Reference	Reference/Reference	Reference/Reference	Normal Metabolizer
FD03058_431	*1/*1	*S12/*DEL	Reference|Reference	Reference/Reference	Reference/Reference	Normal Metabolizer
FD03058_432	*1/*1	*S12/*DEL	Reference|Reference	Reference/Reference	Reference/Reference	Normal Metabolizer
FD03058_439	*1/*1	*S12/*S12	Reference|Reference	Reference/Reference	Reference/Reference	Normal Metabolizer
FD03058_440	*1/*1	*S12/*S12	Reference|Reference	Reference/Reference	Reference/Reference	Normal Metabolizer
FD03058_441	*1/*1	*S12/*S12	Reference|Reference	Reference/Reference	Reference/Reference	Normal Metabolizer
FD03058_447	*1/*1	*S12/*S12	Reference|Reference	Reference/Reference	Reference/Reference	Normal Metabolizer
FD03058_448	*1/*1	*S12/*DEL	Reference|Reference	Reference/Reference	Reference/Reference	Normal Metabolizer
FD03058_449	*1/*1	*S12/*DEL	Reference|Reference	Reference/Reference	Reference/Reference	Normal Metabolizer
FD03058_455	*1/*1	*S12/*DEL	Reference|Reference	Reference/Reference	Reference/Reference	Normal Metabolizer
FD03058_456	*1/*1	*S12/*S12	Reference|Reference	Reference/Reference	Reference/Reference	Normal Metabolizer
FD03058_457	*1/*5	*5/*S12	Reference|Reference	Reference/c.1627A>G (*5)	Reference/c.1627A>G (*5) (rs1801159)	Normal Metabolizer
FD03058_463	*1/*1	*S12/*S12	Reference|Reference	Reference/Reference	Reference/Reference	Normal Metabolizer
FD03058_464	*1/*1	*S12/*S12	Reference|Reference	Reference/Reference	Reference/Reference	Normal Metabolizer
FD03058_465	*1/*1	*S12/*S12	Reference|Reference	Reference/Reference	Reference/Reference	Normal Metabolizer
FD03058_471	*1/*1	*S12/*S12	Reference|Reference	Reference/Reference	Reference/Reference	Normal Metabolizer
FD03058_472	*1/*1	*S12/*DEL	Reference|Reference	Reference/Reference	Reference/Reference	Normal Metabolizer
FD03058_473	*1/*1	*S12/*S12	Reference|Reference	Reference/Reference	Reference/Reference	Normal Metabolizer
FD03058_479	*1/*1	*S12/*S12	Reference|Reference	Reference/Reference	Reference/Reference	Normal Metabolizer
FD03058_480	*1/*1	*S12/*S12	Reference|Reference	Reference/Reference	Reference/Reference	Normal Metabolizer
FD03058_481	*1/*1	*S12/*S12	Reference|Reference	Reference/Reference	Reference/Reference	Normal Metabolizer
FD03058_488	*1/*1	*S12/*S12	Reference|Reference	Reference/Reference	Reference/Reference	Normal Metabolizer
FD03058_495	*1/*1	*S12/*S12	Reference|Reference	Reference/Reference	Reference/Reference	Normal Metabolizer
FD03058_496	*1/*6	*6/*S12	Reference|Reference	Reference/c.2194G>A (*6)	Reference/c.2194G>A (*6) (rs1801160)	Normal Metabolizer
FD03058_497	*1/*1	*S12/*S12	Reference|Reference	Reference/Reference	Reference/Reference	Normal Metabolizer
sample1_4019	*1/*1	*S12/*S12	Reference|Reference	Reference/Reference	Reference/Reference	Normal Metabolizer
sample2_4020	*1/*1	*1/*S12	Reference|Reference	Reference/Reference	Reference/Reference	Normal Metabolizer
sample3_4021	*1/*5	*5/*S12	Reference|Reference	Reference/c.1627A>G (*5)	Reference/c.1627A>G (*5) (rs1801159)	Normal Metabolizer
sample4_4022	*1/*5	*5/*DEL	Reference|Reference	Reference/c.1627A>G (*5)	Reference/c.1627A>G (*5) (rs1801159)	Normal Metabolizer
sample5_4023	*1/*1	*1/*S12	Reference|Reference	Reference/Reference	Reference/Reference	Normal Metabolizer
sample6_4024	*1/*1	*S12/*S12	Reference|Reference	Reference/Reference	Reference/Reference	Normal Metabolizer
sample7_4025	*1/*1	*S12/*S12	Reference|Reference	Reference/Reference	Reference/Reference	Normal Metabolizer
sample8_4068	*1/*1	*S12/*S12	Reference|Reference	Reference/Reference	Reference/Reference	Normal Metabolizer
sample9_4518	*1/*1	*S12/*S12	Reference|Reference	Reference/Reference	Reference/Reference	Normal Metabolizer
sample10_4069	*1/*1	*S12/*S12	Reference|Reference	Reference/Reference	Reference/Reference	Normal Metabolizer
sample11_4027	*1/*1	*S12/*S12	Reference|Reference	Reference/Reference	Reference/Reference	Normal Metabolizer
sample12_4028	*1/*1	*S12/*S12	Reference|Reference	Reference/Reference	Reference/Reference	Normal Metabolizer
sample13_4070	*1/*1	*S12/*S12	Reference|Reference	Reference/Reference	Reference/Reference	Normal Metabolizer
sample14_4029	*1/*5	*1/*5	Reference|Reference	Reference/c.1627A>G (*5)	Reference/c.1627A>G (*5) (rs1801159)	Normal Metabolizer
sample15_4030	*1/*1	*S12/*S12	Reference|Reference	Reference/Reference	Reference/Reference	Normal Metabolizer
sample16_4071	*1/*1	*S12/*S12	Reference|Reference	Reference/Reference	Reference/Reference	Normal Metabolizer
sample17_4520	*1/*1	*S12/*S12	Reference|Reference	Reference/Reference	Reference/Reference	Normal Metabolizer
sample18_4072	*1/*6	*1/*6	Reference|Reference	Reference/c.2194G>A (*6)	Reference/c.2194G>A (*6) (rs1801160)	Normal Metabolizer
sample19_4073	*1/*5	*5/*S12	Reference|Reference	Reference/c.1627A>G (*5)	Reference/c.1627A>G (*5) (rs1801159)	Normal Metabolizer
sample20_4032	*1/*1	*S12/*S12	Reference|Reference	Reference/Reference	Reference/Reference	Normal Metabolizer
sample21_4034	*1/*1	*S12/*S12	Reference|Reference	Reference/Reference	Reference/Reference	Normal Metabolizer
sample22_4033	*1/*5	*5/*S12	Reference|Reference	Reference/c.1627A>G (*5)	Reference/c.1627A>G (*5) (rs1801159)	Normal Metabolizer
sample23_4035	*1/*1	*S12/*S12	Reference|Reference	Reference/Reference	Reference/Reference	Normal Metabolizer
sample24_4036	*1/*1	*S12/*S12	Reference|Reference	Reference/Reference	Reference/Reference	Normal Metabolizer
sample25_4037	*1/*1	*1/*S12	Reference|Reference	Reference/Reference	Reference/Reference	Normal Metabolizer
sample26_4038	*1/*6	*6/*S12	Reference|Reference	Reference/c.2194G>A (*6)	Reference/c.2194G>A (*6) (rs1801160)	Normal Metabolizer
sample27_4074	*1/*1	*S12/*DEL	Reference|Reference	Reference/Reference	Reference/Reference	Normal Metabolizer
sample28_4075	*1/*1	*1/*1	Reference|Reference	Reference/Reference	Reference/Reference	Normal Metabolizer
sample29_4039	*1/*5	*5/*S12	Reference|Reference	Reference/c.1627A>G (*5)	Reference/c.1627A>G (*5) (rs1801159)	Normal Metabolizer
sample30_4076	*1/*5	*5/*S12	Reference|Reference	Reference/c.1627A>G (*5)	Reference/c.1627A>G (*5) (rs1801159)	Normal Metabolizer
sample31_4077	*1/*1	*S12/*S12	Reference|Reference	Reference/Reference	Reference/Reference	Normal Metabolizer
sample32_4078	*1/*1	*S12/*S12	Reference|Reference	Reference/Reference	Reference/Reference	Normal Metabolizer
sample33_4040	*1/*1	*S12/*S12	Reference|Reference	Reference/Reference	Reference/Reference	Normal Metabolizer
sample34_4079	*1/*1	*S12/*S12	Reference|Reference	Reference/Reference	Reference/Reference	Normal Metabolizer
sample35_4041	*1/*1	*S12/*S12	Reference|Reference	Reference/Reference	Reference/Reference	Normal Metabolizer
sample36_4042	*1/*1	*S12/*S12	Reference|Reference	Reference/Reference	Reference/Reference	Normal Metabolizer
sample37_4043	*1/*1	*S12/*S12	Reference|Reference	Reference/Reference	Reference/Reference	Normal Metabolizer
sample38_4044	*1/*1	*1/*S12	Reference|Reference	Reference/Reference	Reference/Reference	Normal Metabolizer
sample39_4080	*1/*1	*1/*S12	Reference|Reference	Reference/Reference	Reference/Reference	Normal Metabolizer
sample40_4065	*1/*1	*S12/*S12	Reference|Reference	Reference/Reference	Reference/Reference	Normal Metabolizer
sample41_4045	*1/*1	*S12/*S12	Reference|Reference	Reference/Reference	Reference/Reference	Normal Metabolizer
sample42_4046	*1/*1	*S12/*DEL	Reference|Reference	Reference/Reference	Reference/Reference	Normal Metabolizer
sample43_4047	*1/*1	*S12/*S12	Reference|Reference	Reference/Reference	Reference/Reference	Normal Metabolizer
sample44_4048	*1/*1	*S12/*S12	Reference|Reference	Reference/Reference	Reference/Reference	Normal Metabolizer
sample45_4081	*1/*1	*1/*S12	Reference|Reference	Reference/Reference	Reference/Reference	Normal Metabolizer
sample46_4049	*1/*1	*S12/*S12	Reference|Reference	Reference/Reference	Reference/Reference	Normal Metabolizer
sample47_4050	*1/*1	*S12/*S12	Reference|Reference	Reference/Reference	Reference/Reference	Normal Metabolizer
sample48_4482	*1/*1	*S12/*S12	Reference|Reference	Reference/Reference	Reference/Reference	Normal Metabolizer
sample49_4051	*1/*1	*S12/*S12	Reference|Reference	Reference/Reference	Reference/Reference	Normal Metabolizer
sample50_4082	*1/*5	*5/*S12	Reference|Reference	Reference/c.1627A>G (*5)	Reference/c.1627A>G (*5) (rs1801159)	Normal Metabolizer
sample51_4083	*1/*1	*S12/*S12	Reference|Reference	Reference/Reference	Reference/Reference	Normal Metabolizer
sample52_4084	*1/*1	*S12/*S12	Reference|Reference	Reference/Reference	Reference/Reference	Normal Metabolizer
sample53_4085	*1/*1	*S12/*S12	Reference|Reference	Reference/Reference	Reference/Reference	Normal Metabolizer
sample54_4086	*1/*1	*S12/*S12	Reference|Reference	Reference/Reference	Reference/Reference	Normal Metabolizer
sample55_4052	*1/*1	*S12/*S12	Reference|Reference	Reference/Reference	Reference/Reference	Normal Metabolizer
sample56_4087	*1/*5	*1/*5	Reference|Reference	Reference/c.1627A>G (*5)	Reference/c.1627A>G (*5) (rs1801159)	Normal Metabolizer
sample57_4088	*1/*1	*S12/*S12	Reference|Reference	Reference/Reference	Reference/Reference	Normal Metabolizer
sample58_4089	*1/*5	*5/*S12	Reference|Reference	Reference/c.1627A>G (*5)	Reference/c.1627A>G (*5) (rs1801159)	Normal Metabolizer
sample59_4053	*1/*1	*S12/*S12	Reference|Reference	Reference/Reference	Reference/Reference	Normal Metabolizer
sample60_4054	*1/*1	*S12/*S12	Reference|Reference	Reference/Reference	Reference/Reference	Normal Metabolizer
sample61_4090	*1/*1	*S12/*S12	Reference|Reference	Reference/Reference	Reference/Reference	Normal Metabolizer
sample63_4056	*1/*1	*1/*S12	Reference|Reference	Reference/Reference	Reference/Reference	Normal Metabolizer
sample64_4066	*1/*1	*S12/*S12	Reference|Reference	Reference/Reference	Reference/Reference	Normal Metabolizer
sample65_4067	*1/*1	*S12/*S12	Reference|Reference	Reference/Reference	Reference/Reference	Normal Metabolizer
sample66_4058	*1/*1	*S12/*S12	Reference|Reference	Reference/Reference	Reference/Reference	Normal Metabolizer
sample67_4091	*1/*1	*S12/*S12	Reference|Reference	Reference/Reference	Reference/Reference	Normal Metabolizer
sample68_4092	*1/*1	*S12/*S12	Reference|Reference	Reference/Reference	Reference/Reference	Normal Metabolizer
sample69_4057	*1/*1	*S12/*S12	Reference|Reference	Reference/Reference	Reference/Reference	Normal Metabolizer
sample70_4059	*1/*1	*S12/*S12	Reference|Reference	Reference/Reference	Reference/Reference	Normal Metabolizer
sample71_4060	*1/*6	*6/*S12	Reference|Reference	Reference/c.2194G>A (*6)	Reference/c.2194G>A (*6) (rs1801160)	Normal Metabolizer
sample72_4061	*1/*1	*S12/*DEL	Reference|Reference	Reference/Reference	Reference/Reference	Normal Metabolizer
sample73_4062	*1/*1	*1/*S12	Reference|Reference	Reference/Reference	Reference/Reference	Normal Metabolizer
sample74_4063	*1/*1	*1/*S12	Reference|Reference	Reference/Reference	Reference/Reference	Normal Metabolizer
sample75_4064	*1/*5	*5/*S12	Reference|Reference	Reference/c.1627A>G (*5)	Reference/c.1627A>G (*5) (rs1801159)	Normal Metabolizer
sample76_4483	*1/*1	*S12/*S12	Reference|Reference	Reference/Reference	Reference/Reference	Normal Metabolizer
sample77_4093	*1/*1	*S12/*S12	Reference|Reference	Reference/Reference	Reference/Reference	Normal Metabolizer
sample78_4094	*1/*1	*S12/*S12	Reference|Reference	Reference/Reference	Reference/Reference	Normal Metabolizer
sample79_4095	*1/*5	*5/*S12	Reference|Reference	Reference/c.1627A>G (*5)	Reference/c.1627A>G (*5) (rs1801159)	Normal Metabolizer
sample80_4096	*1/*1	*S12/*S12	Reference|Reference	Reference/Reference	Reference/Reference	Normal Metabolizer
sample81_4097	*1/*1	*S12/*S12	Reference|Reference	Reference/Reference	Reference/Reference	Normal Metabolizer
sample82_4098	*1/*1	*S12/*S12	Reference|Reference	Reference/Reference	Reference/Reference	Normal Metabolizer
sample83_4484	*1/*1	*S12/*S12	Reference|Reference	Reference/Reference	Reference/Reference	Normal Metabolizer
sample84_4519	*1/*1	*S12/*S12	Reference|Reference	Reference/Reference	Reference/Reference	Normal Metabolizer
sample85_4101	*1/*5	*5/*S12	Reference|Reference	Reference/c.1627A>G (*5)	Reference/c.1627A>G (*5) (rs1801159)	Normal Metabolizer
sample86_4102	*1/*1	*1/*S12	Reference|Reference	Reference/Reference	Reference/Reference	Normal Metabolizer
sample87_4103	*1/*1	*S12/*S12	Reference|Reference	Reference/Reference	Reference/Reference	Normal Metabolizer
sample88_4104	*1/*1	*S12/*S12	Reference|Reference	Reference/Reference	Reference/Reference	Normal Metabolizer
sample89_4105	*1/*1	*1/*S12	Reference|Reference	Reference/Reference	Reference/Reference	Normal Metabolizer
sample90_4106	*1/*1	*S12/*S12x2	Reference|Reference	Reference/Reference	Reference/Reference	Normal Metabolizer
sample91_4107	*1/*1	*1/*S12	Reference|Reference	Reference/Reference	Reference/Reference	Normal Metabolizer
sample92_4108	*1/*1	*1/*S12	Reference|Reference	Reference/Reference	Reference/Reference	Normal Metabolizer
sample93_4109	*1/*1	*S12/*S12	Reference|Reference	Reference/Reference	Reference/Reference	Normal Metabolizer
sample94_4110	*1/*1	*S12/*S12	Reference|Reference	Reference/Reference	Reference/Reference	Normal Metabolizer
sample95_4111	*1/*1	*S12/*S12	Reference|Reference	Reference/Reference	Reference/Reference	Normal Metabolizer
sample96_4112	*1/*1	*S12/*S12	Reference|Reference	Reference/Reference	Reference/Reference	Normal Metabolizer
sample97_4113	*1/*1	*S12/*S12	Reference|Reference	Reference/Reference	Reference/Reference	Normal Metabolizer
sample98_4114	*1/*5	*5/*S12	Reference|Reference	Reference/c.1627A>G (*5)	Reference/c.1627A>G (*5) (rs1801159)	Normal Metabolizer
sample99_4115	*1/*1	*S12/*S12	Reference|Reference	Reference/Reference	Reference/Reference	Normal Metabolizer
sample100_4116	*1/*1	*S12/*S12	Reference|Reference	Reference/Reference	Reference/Reference	Normal Metabolizer
sample101_4117	*1/*1	*S12/*S12	Reference|Reference	Reference/Reference	Reference/Reference	Normal Metabolizer
sample102_4118	*1/*1	*1/*S12	Reference|Reference	Reference/Reference	Reference/Reference	Normal Metabolizer
sample103_4119	*1/*1	*S12/*S12	Reference|Reference	Reference/Reference	Reference/Reference	Normal Metabolizer
sample104_4120	*1/*5	*5/*S12	Reference|Reference	Reference/c.1627A>G (*5)	Reference/c.1627A>G (*5) (rs1801159)	Normal Metabolizer
sample105_4121	*1/*1	*S12/*S12	Reference|Reference	Reference/Reference	Reference/Reference	Normal Metabolizer
sample106_4122	*1/*1	*S12/*S12	Reference|Reference	Reference/Reference	Reference/Reference	Normal Metabolizer
sample107_4123	*1/*1	*S12/*DEL	Reference|Reference	Reference/Reference	Reference/Reference	Normal Metabolizer
sample109_4485	*1/*1	*S12/*S12	Reference|Reference	Reference/Reference	Reference/Reference	Normal Metabolizer
sample111_4127	*1/*1	*S12/*S12	Reference|Reference	Reference/Reference	Reference/Reference	Normal Metabolizer
sample112_4517	*1/*1	*S12/*S12	Reference|Reference	Reference/Reference	Reference/Reference	Normal Metabolizer
sample113_4129	*1/*5	*5/*S12	Reference|Reference	Reference/c.1627A>G (*5)	Reference/c.1627A>G (*5) (rs1801159)	Normal Metabolizer
sample114_4130	*1/*5	*5/*S12	Reference|Reference	Reference/c.1627A>G (*5)	Reference/c.1627A>G (*5) (rs1801159)	Normal Metabolizer
sample115_4131	*5/*6	*6/*DEL	Reference|Reference	c.1627A>G (*5)/c.2194G>A (*6)	c.1627A>G (*5)/c.2194G>A (*6)	Normal Metabolizer
sample116_4132	*1/*1	*S12/*S12	Reference|Reference	Reference/Reference	Reference/Reference	Normal Metabolizer
sample117_4133	*1/*1	*S12/*S12	Reference|Reference	Reference/Reference	Reference/Reference	Normal Metabolizer
sample118_4134	*1/*1	*S12/*S12	Reference|Reference	Reference/Reference	Reference/Reference	Normal Metabolizer
sample119_4135	*1/*1	*S12/*S12	Reference|Reference	Reference/Reference	Reference/Reference	Normal Metabolizer
sample120_4136	*1/*1	*S12/*S12	Reference|Reference	Reference/Reference	Reference/Reference	Normal Metabolizer
sample121_4137	*1/*1	*S12/*S12	Reference|Reference	Reference/Reference	Reference/Reference	Normal Metabolizer
FD00825694	*1/*1	not run	Reference|Reference	Reference/Reference	Reference/Reference	Normal Metabolizer
FD00825695	*1/*1	not run	Reference|Reference	Reference/Reference	Reference/Reference	Normal Metabolizer
FD00825696	*1/*1	not run	Reference|Reference	Reference/Reference	Reference/Reference	Normal Metabolizer
FD00825698	*1/*1	not run	Reference|Reference	Reference/Reference	Reference/Reference	Normal Metabolizer
FD00825699	*1/*1	not run	Reference|Reference	Reference/Reference	Reference/Reference	Normal Metabolizer
FD00825700	*1/*1	not run	Reference|Reference	Reference/Reference	Reference/Reference	Normal Metabolizer
FD00825701	*1/*1	not run	Reference|Reference	Reference/Reference	Reference/Reference	Normal Metabolizer
FD00825703	*1/*1	not run	Reference|Reference	Reference/Reference	Reference/Reference	Normal Metabolizer
FD00825704	*1/*1	not run	Reference|Reference	Reference/Reference	Reference/Reference	Normal Metabolizer
FD00825705	*1/*1	not run	Reference|Reference	Reference/Reference	Reference/Reference	Normal Metabolizer
FD00825710	*1/*1	not run	Reference|Reference	Reference/Reference	Reference/Reference	Normal Metabolizer
FD00825711	*1/*6	not run	Reference|Reference	Reference/c.2194G>A (*6)	Reference/c.2194G>A (*6) (rs1801160)	Normal Metabolizer
FD00825712	*1/*1	not run	Reference|Reference	Reference/Reference	Reference/Reference	Normal Metabolizer
FD00825713	*1/*5	not run	Reference|Reference	Reference/c.1627A>G (*5)	Reference/c.1627A>G (*5) (rs1801159)	Normal Metabolizer
FD00825714	*1/*1	not run	Reference|Reference	Reference/Reference	Reference/Reference	Normal Metabolizer
FD00825715	*1/*1	not run	Reference|Reference	Reference/Reference	Reference/Reference	Normal Metabolizer
FD00825716	*1/*1	not run	Reference|Reference	Reference/Reference	Reference/Reference	Normal Metabolizer
FD00825717	*1/*1	not run	Reference|Reference	Reference/Reference	Reference/Reference	Normal Metabolizer
FD00825718	*1/*1	not run	Reference|Reference	Reference/Reference	Reference/Reference	Normal Metabolizer
FD00825719	*1/*5	not run	Reference|Reference	Reference/c.1627A>G (*5)	Reference/c.1627A>G (*5) (rs1801159)	Normal Metabolizer
FD00825720	*1/*1	not run	Reference|Reference	Reference/Reference	Reference/Reference	Normal Metabolizer
FD00825722	*1/*1	not run	Reference|Reference	Reference/Reference	Reference/Reference	Normal Metabolizer
FD00825725	*1/*1	not run	Reference|Reference	Reference/Reference	Reference/Reference	Normal Metabolizer
FD00825726	*1/*1	not run	Reference|Reference	Reference/Reference	Reference/Reference	Normal Metabolizer
FD00825727	*1/*1	not run	Reference|Reference	Reference/Reference	Reference/Reference	Normal Metabolizer
FD00825728	*1/*1	not run	Reference|Reference	Reference/Reference	Reference/Reference	Normal Metabolizer
FD00825730	*1/*1	not run	Reference|Reference	Reference/Reference	Reference/Reference	Normal Metabolizer
FD00825731	*1/*1	not run	Reference|Reference	Reference/Reference	Reference/Reference	Normal Metabolizer
FD00825732	*1/*1	not run	Reference|Reference	Reference/Reference	Reference/Reference	Normal Metabolizer
FD00825734	*1/*1	not run	Reference|Reference	Reference/Reference	Reference/Reference	Normal Metabolizer
FD00825736	*1/*1	not run	Reference|Reference	Reference/Reference	Reference/Reference	Normal Metabolizer
FD00825737	*1/*1	not run	Reference|Reference	Reference/Reference	Reference/Reference	Normal Metabolizer
FD00825738	*1/*1	not run	Reference|Reference	Reference/Reference	Reference/Reference	Normal Metabolizer
FD00825739	*1/*1	not run	Reference|Reference	Reference/Reference	Reference/Reference	Normal Metabolizer
FD00825740	*1/*1	not run	Reference|Reference	Reference/Reference	Reference/Reference	Normal Metabolizer
FD00825741	*1/*5	not run	Reference|Reference	Reference/c.1627A>G (*5)	Reference/c.1627A>G (*5) (rs1801159)	Normal Metabolizer
FD00825742	*1/*1	not run	Reference|Reference	Reference/Reference	Reference/Reference	Normal Metabolizer
FD00825743	*5/*6	not run	Reference|Reference	Reference/c.1627A>G (*5)	Reference/c.1627A>G (*5) (rs1801159)	Normal Metabolizer

## Sheet: DPYD__Genotype-Phenotype
DPYD Genotype-Phenotype Results
Diplotypes identified in the study	No of subjects with genotype	Genotype frequency (%)	African American/Afro-Caribbean	Central/South Asian	East Asian	European	Latino	Sub-Saharan African	Phenotype prediction			Phenotype	Activity Score - PharmGKB	No of subjects with phenotype	Phenotype frequency (%)	African American/Afro-Caribbean	Central/South Asian	East Asian	European	Latino	Sub-Saharan African
Reference/Reference	380	82.7887							Normal Metabolizer			Normal Metabolizer	2	458	99.7821	0.63883877	0.34003353	0.24267852	0.42648664	0.48235598	0.68180734
Reference/c.496A>G (rs2297595)	1	0.217865							Normal Metabolizer			Intermediate Metabolizer	1	1	0.217865	0.010281489	0.007896168	0.0015508512	0.012310129	0.0013179844	0.0007802268
Reference/c.2194G>A (*6) (rs1801160)	9	1.96078							Normal Metabolizer
Reference/c.2161G>A (rs145548112)	1	0.217865							Normal Metabolizer
Reference/c.1896T>C (rs17376848)	1	0.217865							Normal Metabolizer			Total		459
Reference/c.1796T>C (rs147601618)	2	0.43573							Normal Metabolizer
Reference/c.1627A>G (*5) (rs1801159)	57	12.4183							Normal Metabolizer
c.496A>G (rs2297595) / c.1627A>G (*5) (rs1801159)	1	0.217865	0.008929364	0.01596511	0.007926199	0.043029822	0.022269234	0.009733746	Normal Metabolizer
c.1627A>G (*5)/c.2194G>A (*6)	1	0.217865	0.004481631	0.017818714	0.009294766	0.017529625	0.01677778	0.008511468	Normal Metabolizer
c.1627A>G (*5)/c.1896T>C (rs17376848)	2	0.43573	0.008929364	0.006725213	0.06302358	0.014767861	0.049827013	0.0025166026	Normal Metabolizer
c.1627A>G (*5)/c.1627A>G (*5)	3	0.653595	0.019614272	0.008784895	0.06485389	0.03799764	0.09429297	0.024924517	Normal Metabolizer
c.1627A>G (*5)/c.1129-5923C>G, c.1236G>A (HapB3)	1	0.217865	0.00087063527	0.0036850923	0.0	0.009253548	0.0036388426	0.0	Intermediate Metabolizer
Total no of subjects	459
Total no of subjects with accutrately assigned genotypes	459
Notes: No of subjcets with accurately assigned genotypes by two tools were considered when calculating frequencies. Phenotypes, population frequencies were assigned referring data at PharmVar (https://www.pharmvar.org/gene/DPYD), PharmGKB (https://www.pharmgkb.org/page/dpydRefMaterials), CPIC and based on the genotype-phenotype interpretations from PyPGx

## Sheet: DPYD__Haplotypes
DPYD Haplotype Results
Haplotypes identified in the study	No of Alleles	Allele frequency	Allele frequency (%)	Allele Function	African American/Afro-Caribbean	Central/South Asian	East Asian	European	Latino	Sub-Saharan African
Reference	760	0.902613	90.2613	Normal Function
c.496A>G (rs2297595)	2	0.0023753	0.23753	Normal Function	0.031879	0.0851674	0.0155621	0.110373	0.0362607	0.0308274
c.2194G>A (*6) (rs1801160)	9	0.0106888	1.06888	Normal Function	0.016	0.0950557	0.0182491	0.0449639	0.027319	0.0269564
c.2161G>A (rs145548112)	1	0.00118765	0.118765	Normal Function	0	8.94064e-05	0	0.000194659	0.000235923	0.000982143
c.1896T>C (rs17376848)	3	0.00356295	0.356295	Normal Function	0.031879	0.0358763	0.123739	0.0378799	0.0811326	0.00797024
c.1796T>C (rs147601618)	2	0.0023753	0.23753	Normal Function		0	0	9.0991e-05	0
c.1627A>G (*5) (rs1801159)	64	0.0760095	7.60095	Normal Function	0.140051	0.0937278	0.254664	0.19493	0.307072	0.157875
c.1129-5923C>G, c.1236G>A (HapB3)	1	0.00118765	0.118765	Decreased Function	0.00310828	0.0196585	0	0.0237356	0.00592507	0
Total no of accurately assigned alleles	842
Notes: No of subjcets with accurately assigned genotypes were considered when calculating frequencies. Allele function, population frequencies were assigned referring data at PharmVar (https://www.pharmvar.org/gene/DPYD), PharmGKB (https://www.pharmgkb.org/page/dpydRefMaterials), CPIC and based on the genotype-phenotype interpretations from PyPGx

## Sheet: TPMT_Consensus_Results
TPMT Consensus Star Allele Results
SampleID	Aldy_genotype	Stargazer_genotype	PGxPOP_genotype	PyPGx_genotype	Consensus_genotype	Predicted_phenotype
20201015-0005	*1/*1	*1/*1	*1|*1	*1/*1	*1/*1	Normal Metabolizers
20201015-0006	*1/*1	*1/*1	*1|*1	*1/*1	*1/*1	Normal Metabolizers
20201015-0007	*1/*1	*1/*1	*1|*1	*1/*1	*1/*1	Normal Metabolizers
20201015-0008	*1/*1	*1/*1	*1|*1	*1/*1	*1/*1	Normal Metabolizers
20201015-0009	*1/*1	*1/*1	*1|*1	*1/*1	*1/*1	Normal Metabolizers
20201015-0010	*1/*1	*1/*1	*1|*1	*1/*1	*1/*1	Normal Metabolizers
20201015-0011	*1/*1	*1/*1	*1|*1	*1/*1	*1/*1	Normal Metabolizers
20201015-0012	*1/*1	*1/*1	*1|*1	*1/*1	*1/*1	Normal Metabolizers
20201015-0013	*1/*1	*1/*1	*1|*1	*1/*1	*1/*1	Normal Metabolizers
20201015-0014	*1/*1	*1/*1	*1|*1	*1/*1	*1/*1	Normal Metabolizers
20201015-0015	*1/*1	*1/*1	*1|*1	*1/*1	*1/*1	Normal Metabolizers
20201015-0016	*1/*1	*1/*1	*1|*1	*1/*1	*1/*1	Normal Metabolizers
20201015-0017	*1/*1	*1/*1	*1|*1	*1/*1	*1/*1	Normal Metabolizers
20201015-0018	*1/*1	*1/*1	*1|*1	*1/*1	*1/*1	Normal Metabolizers
20201015-0019	*1/*1	*1/*1	*1|*1	*1/*1	*1/*1	Normal Metabolizers
20201015-0020	*1/*1	*1/*1	*1|*1	*1/*1	*1/*1	Normal Metabolizers
20201015-0021	*1/*1	*1/*1	*1|*1	*1/*1	*1/*1	Normal Metabolizers
20201015-0022	*1/*1	*1/*1	*1|*1	*1/*1	*1/*1	Normal Metabolizers
20201015-0023	*1/*1	*1/*1	*1|*1	*1/*1	*1/*1	Normal Metabolizers
20201015-0024	*1/*1	*1/*1	*1|*1	*1/*1	*1/*1	Normal Metabolizers
20201015-0025	*1/*1	*1/*1	*1|*1	*1/*1	*1/*1	Normal Metabolizers
20201015-0026	*1/*1	*1/*1	*1|*1	*1/*1	*1/*1	Normal Metabolizers
20201015-0027	*1/*1	*1/*1	*1|*1	*1/*1	*1/*1	Normal Metabolizers
20201015-0028	*1/*1	*1/*1	*1|*1	*1/*1	*1/*1	Normal Metabolizers
20201015-0029	*1/*1	*1/*1	*1|*1	*1/*1	*1/*1	Normal Metabolizers
20201015-0030	*1/*1	*1/*1	*1|*1	*1/*1	*1/*1	Normal Metabolizers
20201015-0031	*1/*1	*1/*1	*1|*1	*1/*1	*1/*1	Normal Metabolizers
20201015-0032	*1/*1	*1/*1	*1|*1	*1/*1	*1/*1	Normal Metabolizers
20201015-0033	*1/*1	*1/*1	*1|*1	*1/*1	*1/*1	Normal Metabolizers
20201015-0034	*1/*1	*1/*1	*1|*1	*1/*1	*1/*1	Normal Metabolizers
20201015-0035	*1/*1	*1/*1	*1|*1	*1/*1	*1/*1	Normal Metabolizers
20201015-0036	*1/*1	*1/*1	*1|*1	*1/*1	*1/*1	Normal Metabolizers
20201015-0037	*1/*1	*1/*1	*1|*1	*1/*1	*1/*1	Normal Metabolizers
20201015-0038	*1/*1	*1/*1	*1|*1	*1/*1	*1/*1	Normal Metabolizers
20201015-0039	*1/*1	*1/*1	*1|*1	*1/*1	*1/*1	Normal Metabolizers
20201015-0040	*1/*1	*1/*1	*1|*1	*1/*1	*1/*1	Normal Metabolizers
20201015-0041	*1/*1	*1/*1	*1|*1	*1/*1	*1/*1	Normal Metabolizers
20201015-0042	*1/*1	*1/*1	*1|*1	*1/*1	*1/*1	Normal Metabolizers
20201015-0043	*1/*1	*1/*1	*1|*1	*1/*1	*1/*1	Normal Metabolizers
20201015-0044	*1/*1	*1/*1	*1|*1	*1/*1	*1/*1	Normal Metabolizers
20201015-0045	*1/*1	*1/*1	*1|*1	*1/*1	*1/*1	Normal Metabolizers
20201015-0046	*1/*1	*1/*1	*1|*1	*1/*1	*1/*1	Normal Metabolizers
20201015-0047	*1/*1	*1/*1	*1|*1	*1/*1	*1/*1	Normal Metabolizers
20201015-0048	*1/*1	*1/*1	*1|*1	*1/*1	*1/*1	Normal Metabolizers
20201015-0049	*1/*1	*1/*1	*1|*1	*1/*1	*1/*1	Normal Metabolizers
20201015-0050	*1/*1	*1/*1	*1|*1	*1/*1	*1/*1	Normal Metabolizers
20201015-0051	*1/*1	*1/*1	*1|*1	*1/*1	*1/*1	Normal Metabolizers
20201015-0052	*1/*1	*1/*1	*1|*1	*1/*1	*1/*1	Normal Metabolizers
20201015-0053	*1/*1	*1/*1	*1|*1	*1/*1	*1/*1	Normal Metabolizers
20201015-0054	*1/*1	*1/*1	*1|*1	*1/*1	*1/*1	Normal Metabolizers
20201015-0055	*1/*1	*1/*1	*1|*1	*1/*1	*1/*1	Normal Metabolizers
20201015-0056	*1/*1	*1/*1	*1|*1	*1/*1	*1/*1	Normal Metabolizers
20201015-0057	*1/*1	*1/*1	*1|*1	*1/*1	*1/*1	Normal Metabolizers
20201015-0058	*1/*1	*1/*1	*1|*1	*1/*1	*1/*1	Normal Metabolizers
20201015-0060	*1/*1	*1/*1	*1|*1	*1/*1	*1/*1	Normal Metabolizers
20201015-0061	*1/*1	*1/*1	*1|*1	*1/*1	*1/*1	Normal Metabolizers
20201015-0062	*1/*1	*1/*1	*1|*1	*1/*1	*1/*1	Normal Metabolizers
20201015-0063	*1/*1	*1/*1	*1|*1	*1/*1	*1/*1	Normal Metabolizers
20201015-0064	*1/*1	*1/*1	*1|*1	*1/*1	*1/*1	Normal Metabolizers
20201015-0065	*1/*1	*1/*1	*1|*1	*1/*1	*1/*1	Normal Metabolizers
20201015-0066	*1/*1	*1/*1	*1|*1	*1/*1	*1/*1	Normal Metabolizers
20201015-0067	*1/*1	*1/*1	*1|*1	*1/*1	*1/*1	Normal Metabolizers
20201015-0068	*1/*1	*1/*1	*1|*1	*1/*1	*1/*1	Normal Metabolizers
20201015-0069	*1/*1	*1/*1	*1|*1	*1/*1	*1/*1	Normal Metabolizers
20201015-0070	*1/*1	*1/*1	*1|*1	*1/*1	*1/*1	Normal Metabolizers
20201015-0071	*1/*1	*1/*1	*1|*1	*1/*1	*1/*1	Normal Metabolizers
20201015-0072	*1/*1	*1/*1	*1|*1	*1/*1	*1/*1	Normal Metabolizers
20201015-0073	*1/*1	*1/*1	*1|*1	*1/*1	*1/*1	Normal Metabolizers
20201015-0074	*1/*1	*1/*1	*1|*1	*1/*1	*1/*1	Normal Metabolizers
20201015-0076	*1/*1	*1/*1	*1|*1	*1/*1	*1/*1	Normal Metabolizers
20201015-0077	*1/*1	*1/*1	*1|*1	*1/*1	*1/*1	Normal Metabolizers
20201015-0078	*1/*1	*1/*1	*1|*1	*1/*1	*1/*1	Normal Metabolizers
20201015-0079	*1/*1	*1/*1	*1|*1	*1/*1	*1/*1	Normal Metabolizers
20201015-0080	*1/*1	*1/*1	*1|*1	*1/*1	*1/*1	Normal Metabolizers
20201015-0081	*1/*1	*1/*1	*1|*1	*1/*1	*1/*1	Normal Metabolizers
20201015-0082	*1/*1	*1/*1	*1|*1	*1/*1	*1/*1	Normal Metabolizers
20201015-0083	*1/*1	*1/*1	*1|*1	*1/*1	*1/*1	Normal Metabolizers
20201015-0084	*1/*1	*1/*1	*1|*1	*1/*1	*1/*1	Normal Metabolizers
20201015-0085	*1/*1	*1/*1	*1|*1	*1/*1	*1/*1	Normal Metabolizers
20201015-0086	*1/*1	*1/*1	*1|*1	*1/*1	*1/*1	Normal Metabolizers
20201015-0087	*1/*1	*1/*1	*1|*1	*1/*1	*1/*1	Normal Metabolizers
20201015-0088	*1/*1	*1/*1	*1|*1	*1/*1	*1/*1	Normal Metabolizers
20201015-0089	*1/*1	*1/*1	*1|*1	*1/*1	*1/*1	Normal Metabolizers
20201015-0090	*1/*1	*1/*1	*1|*1	*1/*1	*1/*1	Normal Metabolizers
20201015-0091	*1/*1	*1/*1	*1|*1	*1/*1	*1/*1	Normal Metabolizers
20201015-0092	*1/*1	*1/*1	*1|*1	*1/*1	*1/*1	Normal Metabolizers
20201015-0093	*1/*1	*1/*1	*1|*1	*1/*1	*1/*1	Normal Metabolizers
20201015-0094	*1/*1	*1/*1	*1|*1	*1/*1	*1/*1	Normal Metabolizers
20201015-0095	*1/*1	*1/*1	*1|*1	*1/*1	*1/*1	Normal Metabolizers
20201015-0096	*1/*1	*1/*1	*1|*1	*1/*1	*1/*1	Normal Metabolizers
20201015-0097	*1/*1	*1/*1	*1|*1	*1/*1	*1/*1	Normal Metabolizers
20201015-0098	*1/*1	*1/*1	*1|*1	*1/*1	*1/*1	Normal Metabolizers
20201015-0099	*1/*1	*1/*1	*1|*1	*1/*1	*1/*1	Normal Metabolizers
20201015-0100	*1/*1	*1/*1	*1|*1	*1/*1	*1/*1	Normal Metabolizers
20201015-0101	*1/*1	*1/*1	*1|*1	*1/*1	*1/*1	Normal Metabolizers
20201015-0102	*1/*1	*1/*1	*1|*1	*1/*1	*1/*1	Normal Metabolizers
20201015-0103	*1/*1	*1/*1	*1|*1	*1/*1	*1/*1	Normal Metabolizers
20201015-0104	*1/*1	*1/*1	*1|*1	*1/*1	*1/*1	Normal Metabolizers
20201015-0106	*1/*1	*1/*1	*1|*1	*1/*1	*1/*1	Normal Metabolizers
20201015-0107	*1/*1	*1/*1	*1|*1	*1/*1	*1/*1	Normal Metabolizers
20201015-0108	*1/*1	*1/*1	*1|*1	*1/*1	*1/*1	Normal Metabolizers
20201015-0109	*1/*1	*1/*1	*1|*1	*1/*1	*1/*1	Normal Metabolizers
20201015-0110	*1/*1	*1/*1	*1|*1	*1/*1	*1/*1	Normal Metabolizers
20201015-0111	*1/*1	*1/*1	*1|*1	*1/*1	*1/*1	Normal Metabolizers
20201015-0112	*1/*1	*1/*1	*1|*1	*1/*1	*1/*1	Normal Metabolizers
20201015-0113	*1/*1	*1/*1	*1|*1	*1/*1	*1/*1	Normal Metabolizers
20201015-0114	*1/*1	*1/*1	*1|*1	*1/*1	*1/*1	Normal Metabolizers
20201015-0115	*1/*1	*1/*1	*1|*1	*1/*1	*1/*1	Normal Metabolizers
20201015-0116	*1/*1	*1/*1	*1|*1	*1/*1	*1/*1	Normal Metabolizers
20201015-0117	*1/*1	*1/*1	*1|*1	*1/*1	*1/*1	Normal Metabolizers
20201015-0118	*1/*1	*1/*1	*1|*1	*1/*1	*1/*1	Normal Metabolizers
20201015-0119	*1/*1	*1/*1	*1|*1	*1/*1	*1/*1	Normal Metabolizers
20201015-0120	*1/*1	*1/*1	*1|*1	*1/*1	*1/*1	Normal Metabolizers
20201015-0121	*1/*1	*1/*1	*1|*1	*1/*1	*1/*1	Normal Metabolizers
20201015-0122	*1/*1	*1/*1	*1|*1	*1/*1	*1/*1	Normal Metabolizers
20201015-0123	*1/*1	*1/*1	*1|*1	*1/*1	*1/*1	Normal Metabolizers
20201015-0124	*1/*1	*1/*1	*1|*1	*1/*1	*1/*1	Normal Metabolizers
20201015-0125	*1/*1	*1/*1	*1|*1	*1/*1	*1/*1	Normal Metabolizers
20201015-0126	*1/*1	*1/*1	*1|*1	*1/*1	*1/*1	Normal Metabolizers
20201015-0127	*1/*1	*1/*1	*1|*1	*1/*1	*1/*1	Normal Metabolizers
20201015-0128	*1/*1	*1/*1	*1|*1	*1/*1	*1/*1	Normal Metabolizers
20201015-0129	*1/*1	*1/*1	*1|*1	*1/*1	*1/*1	Normal Metabolizers
20201015-0130	*1/*1	*1/*1	*1|*1	*1/*1	*1/*1	Normal Metabolizers
20201015-0131	*1/*1	*1/*1	*1|*1	*1/*1	*1/*1	Normal Metabolizers
20201015-0132	*1/*1	*1/*1	*1|*1	*1/*1	*1/*1	Normal Metabolizers
20201015-0133	*1/*1	*1/*1	*1|*1	*1/*1	*1/*1	Normal Metabolizers
20201015-0134	*1/*1	*1/*1	*1|*1	*1/*1	*1/*1	Normal Metabolizers
20201015-0135	*1/*1	*1/*1	*1|*1	*1/*1	*1/*1	Normal Metabolizers
20201015-0136	*1/*1	*1/*1	*1|*1	*1/*1	*1/*1	Normal Metabolizers
20201015-0137	*1/*1	*1/*1	*1|*1	*1/*1	*1/*1	Normal Metabolizers
20201015-0138	*1/*1	*1/*1	*1|*1	*1/*1	*1/*1	Normal Metabolizers
20201015-0139	*1/*1	*1/*1	*1|*1	*1/*1	*1/*1	Normal Metabolizers
20201015-0140	*1/*1	*1/*1	*1|*1	*1/*1	*1/*1	Normal Metabolizers
20201015-0141	*1/*1	*1/*1	*1|*1	*1/*1	*1/*1	Normal Metabolizers
20201015-0142	*1/*1	*1/*1	*1|*1	*1/*1	*1/*1	Normal Metabolizers
20201015-0143	*1/*1	*1/*1	*1|*1	*1/*1	*1/*1	Normal Metabolizers
20201015-0144	*1/*1	*1/*1	*1|*1	*1/*1	*1/*1	Normal Metabolizers
20201015-0145	*1/*1	*1/*1	*1|*1	*1/*1	*1/*1	Normal Metabolizers
20201015-0146	*1/*1	*1/*1	*1|*1	*1/*1	*1/*1	Normal Metabolizers
20201015-0147	*1/*1	*1/*1	*1|*1	*1/*1	*1/*1	Normal Metabolizers
20201015-0148	*1/*1	*1/*1	*1|*1	*1/*1	*1/*1	Normal Metabolizers
20201015-0149	*1/*1	*1/*1	*1|*1	*1/*1	*1/*1	Normal Metabolizers
20201015-0150	*1/*1	*1/*1	*1|*1	*1/*1	*1/*1	Normal Metabolizers
20201015-0151	*1/*1	*1/*1	*1|*1	*1/*1	*1/*1	Normal Metabolizers
20201015-0152	*1/*1	*1/*1	*1|*1	*1/*1	*1/*1	Normal Metabolizers
20201015-0153	*1/*1	*1/*1	*1|*1	*1/*1	*1/*1	Normal Metabolizers
20201015-0154	*1/*1	*1/*1	*1|*1	*1/*1	*1/*1	Normal Metabolizers
20201015-0155	*1/*1	*1/*1	*1|*1	*1/*1	*1/*1	Normal Metabolizers
20201015-0156	*1/*1	*1/*1	*1|*1	*1/*1	*1/*1	Normal Metabolizers
20201015-0157	*1/*1	*1/*1	*1|*1	*1/*1	*1/*1	Normal Metabolizers
20201015-0158	*1/*1	*1/*1	*1|*1	*1/*1	*1/*1	Normal Metabolizers
20201015-0159	*1/*1	*1/*1	*1|*1	*1/*1	*1/*1	Normal Metabolizers
20201015-0160	*1/*1	*1/*1	*1|*1	*1/*1	*1/*1	Normal Metabolizers
20201015-0161	*1/*1	*1/*1	*1|*1	*1/*1	*1/*1	Normal Metabolizers
20201015-0162	*1/*1	*1/*1	*1|*1	*1/*1	*1/*1	Normal Metabolizers
20201015-0163	*1/*1	*1/*1	*1|*1	*1/*1	*1/*1	Normal Metabolizers
20201015-0164	*1/*1	*1/*1	*1|*1	*1/*1	*1/*1	Normal Metabolizers
20201015-0165	*1/*1	*1/*1	*1|*1	*1/*1	*1/*1	Normal Metabolizers
20201015-0166	*1/*1	*1/*1	*1|*1	*1/*1	*1/*1	Normal Metabolizers
20201015-0167	*1/*1	*1/*1	*1|*1	*1/*1	*1/*1	Normal Metabolizers
20201015-0168	*1/*1	*1/*1	*1|*1	*1/*1	*1/*1	Normal Metabolizers
20201015-0169	*1/*1	*1/*1	*1|*1	*1/*1	*1/*1	Normal Metabolizers
20201015-0170	*1/*1	*1/*1	*1|*1	*1/*1	*1/*1	Normal Metabolizers
20201015-0171	*1/*1	*1/*1	*1|*1	*1/*1	*1/*1	Normal Metabolizers
20201015-0172	*1/*1	*1/*1	*1|*1	*1/*1	*1/*1	Normal Metabolizers
20201015-0173	*1/*1	*1/*1	*1|*1	*1/*1	*1/*1	Normal Metabolizers
20201015-0174	*1/*1	*1/*1	*1|*1	*1/*1	*1/*1	Normal Metabolizers
20201015-0175	*1/*1	*1/*1	*1|*1	*1/*1	*1/*1	Normal Metabolizers
20201015-0176	*1/*1	*1/*1	*1|*1	*1/*1	*1/*1	Normal Metabolizers
20201015-0177	*1/*1	*1/*1	*1|*1	*1/*1	*1/*1	Normal Metabolizers
20201015-0178	*1/*1	*1/*1	*1|*1	*1/*1	*1/*1	Normal Metabolizers
20201015-0179	*1/*1	*1/*1	*1|*1	*1/*1	*1/*1	Normal Metabolizers
20201015-0180	*1/*1	*1/*1	*1|*1	*1/*1	*1/*1	Normal Metabolizers
20201015-0181	*1/*1	*1/*1	*1|*1	*1/*1	*1/*1	Normal Metabolizers
20201015-0182	*1/*1	*1/*1	*1|*1	*1/*1	*1/*1	Normal Metabolizers
20201015-0183	*1/*1	*1/*1	*1|*1	*1/*1	*1/*1	Normal Metabolizers
20201015-0184	*1/*1	*1/*1	*1|*1	*1/*1	*1/*1	Normal Metabolizers
20201015-0185	*1/*1	*1/*1	*1|*1	*1/*1	*1/*1	Normal Metabolizers
20201015-0186	*1/*1	*1/*1	*1|*1	*1/*1	*1/*1	Normal Metabolizers
20201015-0187	*1/*1	*1/*1	*1|*1	*1/*1	*1/*1	Normal Metabolizers
20201015-0188	*1/*1	*1/*1	*1|*1	*1/*1	*1/*1	Normal Metabolizers
20201015-0189	*1/*1	*1/*1	*1|*1	*1/*1	*1/*1	Normal Metabolizers
20201015-0190	*1/*1	*1/*1	*1|*1	*1/*1	*1/*1	Normal Metabolizers
20201015-0191	*1/*1	*1/*1	*1|*1	*1/*1	*1/*1	Normal Metabolizers
20201015-0192	*1/*1	*1/*1	*1|*1	*1/*1	*1/*1	Normal Metabolizers
20201015-0193	*1/*1	*1/*1	*1|*1	*1/*1	*1/*1	Normal Metabolizers
20201015-0194	*1/*1	*1/*1	*1|*1	*1/*1	*1/*1	Normal Metabolizers
20201015-0195	*1/*1	*1/*1	*1|*1	*1/*1	*1/*1	Normal Metabolizers
20201015-0196	*1/*1	*1/*1	*1|*1	*1/*1	*1/*1	Normal Metabolizers
20201015-0197	*1/*1	*1/*1	*1|*1	*1/*1	*1/*1	Normal Metabolizers
20201015-0198	*1/*1	*1/*1	*1|*1	*1/*1	*1/*1	Normal Metabolizers
20201015-0199	*1/*1	*1/*1	*1|*1	*1/*1	*1/*1	Normal Metabolizers
20201015-0200	*1/*1	*1/*1	*1|*1	*1/*1	*1/*1	Normal Metabolizers
20201015-0201	*1/*1	*1/*1	*1|*1	*1/*1	*1/*1	Normal Metabolizers
20201015-0202	*1/*1	*1/*1	*1|*1	*1/*1	*1/*1	Normal Metabolizers
20201015-0203	*1/*1	*1/*1	*1|*1	*1/*1	*1/*1	Normal Metabolizers
20201015-0204	*1/*1	*1/*1	*1|*1	*1/*1	*1/*1	Normal Metabolizers
20201015-0205	*1/*1	*1/*1	*1|*1	*1/*1	*1/*1	Normal Metabolizers
20201015-0206	*1/*1	*1/*1	*1|*1	*1/*1	*1/*1	Normal Metabolizers
20201015-0207	*1/*1	*1/*1	*1|*1	*1/*1	*1/*1	Normal Metabolizers
20201015-0208	*1/*1	*1/*1	*1|*1	*1/*1	*1/*1	Normal Metabolizers
20201015-0209	*1/*1	*1/*1	*1|*1	*1/*1	*1/*1	Normal Metabolizers
20201015-0211	*1/*1	*1/*1	*1|*1	*1/*1	*1/*1	Normal Metabolizers
20201015-0212	*1/*1	*1/*1	*1|*1	*1/*1	*1/*1	Normal Metabolizers
20201015-0213	*1/*1	*1/*1	*1|*1	*1/*1	*1/*1	Normal Metabolizers
20201015-0214	*1/*1	*1/*1	*1|*1	*1/*1	*1/*1	Normal Metabolizers
20201015-0215	*1/*1	*1/*1	*1|*1	*1/*1	*1/*1	Normal Metabolizers
20201015-0216	*1/*1	*1/*1	*1|*1	*1/*1	*1/*1	Normal Metabolizers
20201015-0217	*1/*1	*1/*1	*1|*1	*1/*1	*1/*1	Normal Metabolizers
20201015-0218	*1/*1	*1/*1	*1|*1	*1/*1	*1/*1	Normal Metabolizers
20201015-0219	*1/*1	*1/*1	*1|*1	*1/*1	*1/*1	Normal Metabolizers
20201015-0220	*1/*1	*1/*1	*1|*1	*1/*1	*1/*1	Normal Metabolizers
20201015-0221	*1/*1	*1/*1	*1|*1	*1/*1	*1/*1	Normal Metabolizers
20201015-0222	*1/*1	*1/*1	*1|*1	*1/*1	*1/*1	Normal Metabolizers
20201015-0223	*1/*1	*1/*1	*1|*1	*1/*1	*1/*1	Normal Metabolizers
20201015-0224	*1/*1	*1/*1	*1|*1	*1/*1	*1/*1	Normal Metabolizers
20201015-0225	*1/*1	*1/*1	*1|*1	*1/*1	*1/*1	Normal Metabolizers
20201015-0226	*1/*1	*1/*1	*1|*1	*1/*1	*1/*1	Normal Metabolizers
20201015-0227	*1/*1	*1/*1	*1|*1	*1/*1	*1/*1	Normal Metabolizers
20201015-0228	*1/*1	*1/*1x2	*1|*1	*1/*1	*1/*1	Normal Metabolizers
20201015-0229	*1/*1	*1/*1x2	*1|*1	*1/*1	*1/*1	Normal Metabolizers
20201015-0230	*1/*1	*1/*1	*1|*1	*1/*1	*1/*1	Normal Metabolizers
20201015-0231	*1/*1	*1/*1	*1|*1	*1/*1	*1/*1	Normal Metabolizers
20201015-0232	*1/*1	*1/*1	*1|*1	*1/*1	*1/*1	Normal Metabolizers
20201015-0233	*1/*1	*1/*1	*1|*1	*1/*1	*1/*1	Normal Metabolizers
20201015-0234	*1/*1	*1/*1	*1|*1	*1/*1	*1/*1	Normal Metabolizers
20201015-0235	*1/*1	*1/*1	*1|*1	*1/*1	*1/*1	Normal Metabolizers
20201015-0236	*1/*1	*1/*1	*1|*1	*1/*1	*1/*1	Normal Metabolizers
20201015-0237	*1/*1	*1/*1	*1|*1	*1/*1	*1/*1	Normal Metabolizers
20201015-0239	*1/*1	*1/*1	*1|*1	*1/*1	*1/*1	Normal Metabolizers
20201015-0240	*1/*1	*1/*1	*1|*1	*1/*1	*1/*1	Normal Metabolizers
20201015-0241	*1/*1	*1/*1	*1|*1	*1/*1	*1/*1	Normal Metabolizers
20201015-0242	*1/*1	*1/*1	*1|*1	*1/*1	*1/*1	Normal Metabolizers
20201015-0243	*1/*1	*1/*1	*1|*1	*1/*1	*1/*1	Normal Metabolizers
20201015-0244	*1/*1	*1/*1	*1|*1	*1/*1	*1/*1	Normal Metabolizers
20201015-0245	*1/*1	*1/*1	*1|*1	*1/*1	*1/*1	Normal Metabolizers
20201015-0246	*1/*1	*1/*1	*1|*1	*1/*1	*1/*1	Normal Metabolizers
20201015-0247	*1/*1	*1/*1	*1|*1	*1/*1	*1/*1	Normal Metabolizers
20201015-0248	*1/*1	*1/*1	*1|*1	*1/*1	*1/*1	Normal Metabolizers
20201015-0249	*1/*1	*1/*1	*1|*1	*1/*1	*1/*1	Normal Metabolizers
20201015-0250	*1/*1	*1/*1	*1|*1	*1/*1	*1/*1	Normal Metabolizers
20201015-0251	*1/*1	*1/*1	*1|*1	*1/*1	*1/*1	Normal Metabolizers
20201015-0252	*1/*1	*1/*1	*1|*1	*1/*1	*1/*1	Normal Metabolizers
20201015-0253	*1/*1	*1/*1	*1|*1	*1/*1	*1/*1	Normal Metabolizers
20201015-0254	*1/*1	*1/*1	*1|*1	*1/*1	*1/*1	Normal Metabolizers
20201015-0255	*1/*1	*1/*1	*1|*1	*1/*1	*1/*1	Normal Metabolizers
20201015-0256	*1/*1	*1/*1	*1|*1	*1/*1	*1/*1	Normal Metabolizers
20201015-0257	*1/*1	*1/*1	*1|*1	*1/*1	*1/*1	Normal Metabolizers
20201015-0258	*1/*1	*1/*1	*1|*1	*1/*1	*1/*1	Normal Metabolizers
20201015-0259	*1/*1	*1/*1	*1|*1	*1/*1	*1/*1	Normal Metabolizers
20201015-0260	*1/*1	*1/*1	*1|*1	*1/*1	*1/*1	Normal Metabolizers
20201015-0262	*1/*1	*1/*1	*1|*1	*1/*1	*1/*1	Normal Metabolizers
20201015-0263	*1/*1	*1/*1	*1|*1	*1/*1	*1/*1	Normal Metabolizers
20201015-0264	*1/*1	*1/*1	*1|*1	*1/*1	*1/*1	Normal Metabolizers
20201015-0265	*1/*1	*1/*1	*1|*1	*1/*1	*1/*1	Normal Metabolizers
20201015-0266	*1/*1	*1/*1	*1|*1	*1/*1	*1/*1	Normal Metabolizers
20201015-0267	*1/*1	*1/*1	*1|*1	*1/*1	*1/*1	Normal Metabolizers
20201015-0268	*1/*1	*1/*1	*1|*1	*1/*1	*1/*1	Normal Metabolizers
20201015-0269	*1/*1	*1/*1	*1|*1	*1/*1	*1/*1	Normal Metabolizers
20201015-0270	*1/*1	*1/*1	*1|*1	*1/*1	*1/*1	Normal Metabolizers
20201015-0271	*1/*1	*1/*1	*1|*1	*1/*1	*1/*1	Normal Metabolizers
20201015-0272	*1/*1	*1/*1	*1|*1	*1/*1	*1/*1	Normal Metabolizers
20201015-0273	*1/*1	*1/*1	*1|*1	*1/*1	*1/*1	Normal Metabolizers
20201015-0274	*1/*1	*1/*1	*1|*1	*1/*1	*1/*1	Normal Metabolizers
20201015-0275	*1/*1	*1/*1	*1|*1	*1/*1	*1/*1	Normal Metabolizers
20201015-0276	*1/*1	*1/*1	*1|*1	*1/*1	*1/*1	Normal Metabolizers
20201015-0277	*1/*1	*1/*1	*1|*1	*1/*1	*1/*1	Normal Metabolizers
20201015-0278	*1/*1	*1/*1	*1|*1	*1/*1	*1/*1	Normal Metabolizers
20201015-0279	*1/*1	*1/*1	*1|*1	*1/*1	*1/*1	Normal Metabolizers
20201015-0280	*1/*1	*1/*1	*1|*1	*1/*1	*1/*1	Normal Metabolizers
20201015-0281	*1/*1	*1/*1	*1|*1	*1/*1	*1/*1	Normal Metabolizers
20201015-0282	*1/*1	*1/*1	*1|*1	*1/*1	*1/*1	Normal Metabolizers
20210224-0027	*1/*1	*1/*1	*1|*1	*1/*1	*1/*1	Normal Metabolizers
FD03058_408	*1/*1	*1/*1	*1|*1	*1/*1	*1/*1	Normal Metabolizers
FD03058_409	*1/*1	*1/*1	*1|*1	*1/*1	*1/*1	Normal Metabolizers
FD03058_416	*1/*1	*1/*1	*1|*1	*1/*1	*1/*1	Normal Metabolizers
FD03058_417	*1/*1	*1/*1	*1|*1	*1/*1	*1/*1	Normal Metabolizers
FD03058_424	*1/*1	*1/*1	*1|*1	*1/*1	*1/*1	Normal Metabolizers
FD03058_425	*1/*1	*1/*1	*1|*1	*1/*1	*1/*1	Normal Metabolizers
FD03058_431	*1/*1	*1/*1	*1|*1	*1/*1	*1/*1	Normal Metabolizers
FD03058_432	*1/*1	*1/*1	*1|*1	*1/*1	*1/*1	Normal Metabolizers
FD03058_439	*1/*1	*1/*1	*1|*1	*1/*1	*1/*1	Normal Metabolizers
FD03058_440	*1/*1	*1/*1	*1|*1	*1/*1	*1/*1	Normal Metabolizers
FD03058_441	*1/*1	*1/*1	*1|*1	*1/*1	*1/*1	Normal Metabolizers
FD03058_447	*1/*1	*1/*1	*1|*1	*1/*1	*1/*1	Normal Metabolizers
FD03058_448	*1/*1	*1/*1	*1|*1	*1/*1	*1/*1	Normal Metabolizers
FD03058_449	*1/*1	*1/*1	*1|*1	*1/*1	*1/*1	Normal Metabolizers
FD03058_455	*1/*1	*1/*1	*1|*1	*1/*1	*1/*1	Normal Metabolizers
FD03058_456	*1/*1	*1/*1	*1|*1	*1/*1	*1/*1	Normal Metabolizers
FD03058_457	*1/*1	*1/*1	*1|*1	*1/*1	*1/*1	Normal Metabolizers
FD03058_463	*1/*1	*1/*1	*1|*1	*1/*1	*1/*1	Normal Metabolizers
FD03058_464	*1/*1	*1/*1	*1|*1	*1/*1	*1/*1	Normal Metabolizers
FD03058_465	*1/*1	*1/*1	*1|*1	*1/*1	*1/*1	Normal Metabolizers
FD03058_471	*1/*1	*1/*1	*1|*1	*1/*1	*1/*1	Normal Metabolizers
FD03058_472	*1/*1	*1/*1	*1|*1	*1/*1	*1/*1	Normal Metabolizers
FD03058_473	*1/*1	*1/*1	*1|*1	*1/*1	*1/*1	Normal Metabolizers
FD03058_479	*1/*1	*1/*1	*1|*1	*1/*1	*1/*1	Normal Metabolizers
FD03058_480	*1/*1	*1/*1	*1|*1	*1/*1	*1/*1	Normal Metabolizers
FD03058_481	*1/*1	*1/*1	*1|*1	*1/*1	*1/*1	Normal Metabolizers
FD03058_488	*1/*1	*1/*1	*1|*1	*1/*1	*1/*1	Normal Metabolizers
FD03058_495	*1/*1	*1/*1	*1|*1	*1/*1	*1/*1	Normal Metabolizers
FD03058_496	*1/*1	*1/*1	*1|*1	*1/*1	*1/*1	Normal Metabolizers
FD03058_497	*1/*1	*1/*1	*1|*1	*1/*1	*1/*1	Normal Metabolizers
sample1_4019	*1/*1	*1/*1	*1|*1	*1/*1	*1/*1	Normal Metabolizers
sample2_4020	*1/*1	*1/*1	*1|*1	*1/*1	*1/*1	Normal Metabolizers
sample3_4021	*1/*1	*1/*1	*1|*1	*1/*1	*1/*1	Normal Metabolizers
sample4_4022	*1/*1	*1/*1	*1|*1	*1/*1	*1/*1	Normal Metabolizers
sample5_4023	*1/*1	*1/*1	*1|*1	*1/*1	*1/*1	Normal Metabolizers
sample6_4024	*1/*1	*1/*1	*1|*1	*1/*1	*1/*1	Normal Metabolizers
sample7_4025	*1/*1	*1/*1	*1|*1	*1/*1	*1/*1	Normal Metabolizers
sample8_4068	*1/*1	*1/*1	*1|*1	*1/*1	*1/*1	Normal Metabolizers
sample9_4518	*1/*1	*1/*1	*1|*1	*1/*1	*1/*1	Normal Metabolizers
sample10_4069	*1/*1	*1/*1	*1|*1	*1/*1	*1/*1	Normal Metabolizers
sample11_4027	*1/*1	*1/*1	*1|*1	*1/*1	*1/*1	Normal Metabolizers
sample12_4028	*1/*1	*1/*1	*1|*1	*1/*1	*1/*1	Normal Metabolizers
sample13_4070	*1/*1	*1/*1	*1|*1	*1/*1	*1/*1	Normal Metabolizers
sample14_4029	*1/*1	*1/*1	*1|*1	*1/*1	*1/*1	Normal Metabolizers
sample15_4030	*1/*1	*1/*1	*1|*1	*1/*1	*1/*1	Normal Metabolizers
sample16_4071	*1/*1	*1/*1	*1|*1	*1/*1	*1/*1	Normal Metabolizers
sample17_4520	*1/*1	*1/*1	*1|*1	*1/*1	*1/*1	Normal Metabolizers
sample18_4072	*1/*1	*1/*1	*1|*1	*1/*1	*1/*1	Normal Metabolizers
sample19_4073	*1/*1	*1/*1	*1|*1	*1/*1	*1/*1	Normal Metabolizers
sample20_4032	*1/*1	*1/*1	*1|*1	*1/*1	*1/*1	Normal Metabolizers
sample21_4034	*1/*1	*1/*1	*1|*1	*1/*1	*1/*1	Normal Metabolizers
sample22_4033	*1/*1	*1/*1	*1|*1	*1/*1	*1/*1	Normal Metabolizers
sample23_4035	*1/*1	*1/*1	*1|*1	*1/*1	*1/*1	Normal Metabolizers
sample24_4036	*1/*1	*1/*1	*1|*1	*1/*1	*1/*1	Normal Metabolizers
sample25_4037	*1/*1	*1/*1	*1|*1	*1/*1	*1/*1	Normal Metabolizers
sample26_4038	*1/*1	*1/*1	*1|*1	*1/*1	*1/*1	Normal Metabolizers
sample27_4074	*1/*1	*1/*1	*1|*1	*1/*1	*1/*1	Normal Metabolizers
sample28_4075	*1/*1	*1/*1	*1|*1	*1/*1	*1/*1	Normal Metabolizers
sample29_4039	*1/*1	*1/*1	*1|*1	*1/*1	*1/*1	Normal Metabolizers
sample30_4076	*1/*1	*1/*1	*1|*1	*1/*1	*1/*1	Normal Metabolizers
sample31_4077	*1/*1	*1/*1	*1|*1	*1/*1	*1/*1	Normal Metabolizers
sample32_4078	*1/*1	*1/*1	*1|*1	*1/*1	*1/*1	Normal Metabolizers
sample33_4040	*1/*1	*1/*1	*1|*1	*1/*1	*1/*1	Normal Metabolizers
sample34_4079	*1/*1	*1/*1	*1|*1	*1/*1	*1/*1	Normal Metabolizers
sample35_4041	*1/*1	*1/*1	*1|*1	*1/*1	*1/*1	Normal Metabolizers
sample36_4042	*1/*1	*1/*1	*1|*1	*1/*1	*1/*1	Normal Metabolizers
sample37_4043	*1/*1	*1/*1	*1|*1	*1/*1	*1/*1	Normal Metabolizers
sample38_4044	*1/*1	*1/*1	*1|*1	*1/*1	*1/*1	Normal Metabolizers
sample39_4080	*1/*1	*1/*1	*1|*1	*1/*1	*1/*1	Normal Metabolizers
sample40_4065	*1/*1	*1/*1	*1|*1	*1/*1	*1/*1	Normal Metabolizers
sample41_4045	*1/*1	*1/*1	*1|*1	*1/*1	*1/*1	Normal Metabolizers
sample42_4046	*1/*1	*1/*1	*1|*1	*1/*1	*1/*1	Normal Metabolizers
sample43_4047	*1/*1	*1/*1	*1|*1	*1/*1	*1/*1	Normal Metabolizers
sample44_4048	*1/*1	*1/*1	*1|*1	*1/*1	*1/*1	Normal Metabolizers
sample45_4081	*1/*1	*1/*1	*1|*1	*1/*1	*1/*1	Normal Metabolizers
sample46_4049	*1/*1	*1/*1	*1|*1	*1/*1	*1/*1	Normal Metabolizers
sample47_4050	*1/*1	*1/*1	*1|*1	*1/*1	*1/*1	Normal Metabolizers
sample48_4482	*1/*1	*1/*1	*1|*1	*1/*1	*1/*1	Normal Metabolizers
sample49_4051	*1/*1	*1/*1	*1|*1	*1/*1	*1/*1	Normal Metabolizers
sample50_4082	*1/*1	*1/*1	*1|*1	*1/*1	*1/*1	Normal Metabolizers
sample51_4083	*1/*1	*1/*1	*1|*1	*1/*1	*1/*1	Normal Metabolizers
sample52_4084	*1/*1	*1/*1	*1|*1	*1/*1	*1/*1	Normal Metabolizers
sample53_4085	*1/*1	*1/*1	*1|*1	*1/*1	*1/*1	Normal Metabolizers
sample54_4086	*1/*1	*1/*1	*1|*1	*1/*1	*1/*1	Normal Metabolizers
sample55_4052	*1/*1	*1/*1	*1|*1	*1/*1	*1/*1	Normal Metabolizers
sample56_4087	*1/*1	*1/*1	*1|*1	*1/*1	*1/*1	Normal Metabolizers
sample57_4088	*1/*1	*1/*1	*1|*1	*1/*1	*1/*1	Normal Metabolizers
sample58_4089	*1/*1	*1/*1	*1|*1	*1/*1	*1/*1	Normal Metabolizers
sample59_4053	*1/*1	*1/*1	*1|*1	*1/*1	*1/*1	Normal Metabolizers
sample60_4054	*1/*1	*1/*1	*1|*1	*1/*1	*1/*1	Normal Metabolizers
sample61_4090	*1/*1	*1/*1	*1|*1	*1/*1	*1/*1	Normal Metabolizers
sample63_4056	*1/*1	*1/*1	*1|*1	*1/*1	*1/*1	Normal Metabolizers
sample64_4066	*1/*1	*1/*1	*1|*1	*1/*1	*1/*1	Normal Metabolizers
sample65_4067	*1/*1	*1/*1	*1|*1	*1/*1	*1/*1	Normal Metabolizers
sample66_4058	*1/*1	*1/*1	*1|*1	*1/*1	*1/*1	Normal Metabolizers
sample67_4091	*1/*1	*1/*1	*1|*1	*1/*1	*1/*1	Normal Metabolizers
sample68_4092	*1/*1	*1/*1	*1|*1	*1/*1	*1/*1	Normal Metabolizers
sample69_4057	*1/*1	*1/*1	*1|*1	*1/*1	*1/*1	Normal Metabolizers
sample70_4059	*1/*1	*1/*1	*1|*1	*1/*1	*1/*1	Normal Metabolizers
sample71_4060	*1/*1	*1/*1	*1|*1	*1/*1	*1/*1	Normal Metabolizers
sample72_4061	*1/*1	*1/*1	*1|*1	*1/*1	*1/*1	Normal Metabolizers
sample73_4062	*1/*1	*1/*1	*1|*1	*1/*1	*1/*1	Normal Metabolizers
sample74_4063	*1/*1	*1/*1	*1|*1	*1/*1	*1/*1	Normal Metabolizers
sample75_4064	*1/*1	*1/*1	*1|*1	*1/*1	*1/*1	Normal Metabolizers
sample76_4483	*1/*1	*1/*1	*1|*1	*1/*1	*1/*1	Normal Metabolizers
sample77_4093	*1/*1	*1/*1	*1|*1	*1/*1	*1/*1	Normal Metabolizers
sample78_4094	*1/*1	*1/*1	*1|*1	*1/*1	*1/*1	Normal Metabolizers
sample79_4095	*1/*1	*1/*1	*1|*1	*1/*1	*1/*1	Normal Metabolizers
sample80_4096	*1/*1	*1/*1	*1|*1	*1/*1	*1/*1	Normal Metabolizers
sample81_4097	*1/*1	*1/*1	*1|*1	*1/*1	*1/*1	Normal Metabolizers
sample82_4098	*1/*1	*1/*1	*1|*1	*1/*1	*1/*1	Normal Metabolizers
sample83_4484	*1/*1	*1/*1	*1|*1	*1/*1	*1/*1	Normal Metabolizers
sample84_4519	*1/*1	*1/*1	*1|*1	*1/*1	*1/*1	Normal Metabolizers
sample85_4101	*1/*1	*1/*1	*1|*1	*1/*1	*1/*1	Normal Metabolizers
sample86_4102	*1/*1	*1/*1	*1|*1	*1/*1	*1/*1	Normal Metabolizers
sample87_4103	*1/*1	*1/*1	*1|*1	*1/*1	*1/*1	Normal Metabolizers
sample88_4104	*1/*1	*1/*1	*1|*1	*1/*1	*1/*1	Normal Metabolizers
sample89_4105	*1/*1	*1/*1	*1|*1	*1/*1	*1/*1	Normal Metabolizers
sample90_4106	*1/*1	*1/*1	*1|*1	*1/*1	*1/*1	Normal Metabolizers
sample91_4107	*1/*1	*1/*1	*1|*1	*1/*1	*1/*1	Normal Metabolizers
sample92_4108	*1/*1	*1/*1	*1|*1	*1/*1	*1/*1	Normal Metabolizers
sample93_4109	*1/*1	*1/*1	*1|*1	*1/*1	*1/*1	Normal Metabolizers
sample94_4110	*1/*1	*1/*1	*1|*1	*1/*1	*1/*1	Normal Metabolizers
sample95_4111	*1/*1	*1/*1	*1|*1	*1/*1	*1/*1	Normal Metabolizers
sample96_4112	*1/*1	*1/*1	*1|*1	*1/*1	*1/*1	Normal Metabolizers
sample97_4113	*1/*1	*1/*1	*1|*1	*1/*1	*1/*1	Normal Metabolizers
sample98_4114	*1/*1	*1/*1	*1|*1	*1/*1	*1/*1	Normal Metabolizers
sample99_4115	*1/*1	*1/*1	*1|*1	*1/*1	*1/*1	Normal Metabolizers
sample100_4116	*1/*1	*1/*1	*1|*1	*1/*1	*1/*1	Normal Metabolizers
sample101_4117	*1/*1	*1/*1	*1|*1	*1/*1	*1/*1	Normal Metabolizers
sample102_4118	*1/*1	*1/*1	*1|*1	*1/*1	*1/*1	Normal Metabolizers
sample103_4119	*1/*1	*1/*1	*1|*1	*1/*1	*1/*1	Normal Metabolizers
sample104_4120	*1/*1	*1/*1	*1|*1	*1/*1	*1/*1	Normal Metabolizers
sample105_4121	*1/*1	*1/*1	*1|*1	*1/*1	*1/*1	Normal Metabolizers
sample106_4122	*1/*1	*1/*1	*1|*1	*1/*1	*1/*1	Normal Metabolizers
sample107_4123	*1/*1	*1/*1	*1|*1	*1/*1	*1/*1	Normal Metabolizers
sample109_4485	*1/*1	*1/*1	*1|*1	*1/*1	*1/*1	Normal Metabolizers
sample111_4127	*1/*1	*1/*1	*1|*1	*1/*1	*1/*1	Normal Metabolizers
sample112_4517	*1/*1	*1/*1	*1|*1	*1/*1	*1/*1	Normal Metabolizers
sample113_4129	*1/*1	*1/*1	*1|*1	*1/*1	*1/*1	Normal Metabolizers
sample114_4130	*1/*1	*1/*1	*1|*1	*1/*1	*1/*1	Normal Metabolizers
sample115_4131	*1/*1	*1/*1	*1|*1	*1/*1	*1/*1	Normal Metabolizers
sample116_4132	*1/*1	*1/*1	*1|*1	*1/*1	*1/*1	Normal Metabolizers
sample117_4133	*1/*1	*1/*1	*1|*1	*1/*1	*1/*1	Normal Metabolizers
sample118_4134	*1/*1	*1/*1	*1|*1	*1/*1	*1/*1	Normal Metabolizers
sample119_4135	*1/*1	*1/*1	*1|*1	*1/*1	*1/*1	Normal Metabolizers
sample120_4136	*1/*1	*1/*1	*1|*1	*1/*1	*1/*1	Normal Metabolizers
sample121_4137	*1/*1	*1/*1	*1|*1	*1/*1	*1/*1	Normal Metabolizers
FD00825694	*1/*1	not run	*1|*1	*1/*1	*1/*1	Normal Metabolizers
FD00825695	*1/*1	not run	*1|*1	*1/*1	*1/*1	Normal Metabolizers
FD00825696	*1/*1	not run	*1|*1	*1/*1	*1/*1	Normal Metabolizers
FD00825698	*1/*1	not run	*1|*1	*1/*1	*1/*1	Normal Metabolizers
FD00825699	*1/*1	not run	*1|*1	*1/*1	*1/*1	Normal Metabolizers
FD00825700	*1/*1	not run	*1|*1	*1/*1	*1/*1	Normal Metabolizers
FD00825701	*1/*1	not run	*1|*1	*1/*1	*1/*1	Normal Metabolizers
FD00825703	*1/*1	not run	*1|*1	*1/*1	*1/*1	Normal Metabolizers
FD00825704	*1/*1	not run	*1|*1	*1/*1	*1/*1	Normal Metabolizers
FD00825705	*1/*1	not run	*1|*1	*1/*1	*1/*1	Normal Metabolizers
FD00825710	*1/*1	not run	*1|*1	*1/*1	*1/*1	Normal Metabolizers
FD00825711	*1/*1	not run	*1|*1	*1/*1	*1/*1	Normal Metabolizers
FD00825712	*1/*1	not run	*1|*1	*1/*1	*1/*1	Normal Metabolizers
FD00825713	*1/*1	not run	*1|*1	*1/*1	*1/*1	Normal Metabolizers
FD00825714	*1/*1	not run	*1|*1	*1/*1	*1/*1	Normal Metabolizers
FD00825715	*1/*1	not run	*1|*1	*1/*1	*1/*1	Normal Metabolizers
FD00825716	*1/*1	not run	*1|*1	*1/*1	*1/*1	Normal Metabolizers
FD00825717	*1/*1	not run	*1|*1	*1/*1	*1/*1	Normal Metabolizers
FD00825718	*1/*1	not run	*1|*1	*1/*1	*1/*1	Normal Metabolizers
FD00825719	*1/*1	not run	*1|*1	*1/*1	*1/*1	Normal Metabolizers
FD00825720	*1/*1	not run	*1|*1	*1/*1	*1/*1	Normal Metabolizers
FD00825722	*1/*1	not run	*1|*1	*1/*1	*1/*1	Normal Metabolizers
FD00825725	*1/*1	not run	*1|*1	*1/*1	*1/*1	Normal Metabolizers
FD00825726	*1/*1	not run	*1|*1	*1/*1	*1/*1	Normal Metabolizers
FD00825727	*1/*1	not run	*1|*1	*1/*1	*1/*1	Normal Metabolizers
FD00825728	*1/*1	not run	*1|*1	*1/*1	*1/*1	Normal Metabolizers
FD00825730	*1/*1	not run	*1|*1	*1/*1	*1/*1	Normal Metabolizers
FD00825731	*1/*1	not run	*1|*1	*1/*1	*1/*1	Normal Metabolizers
FD00825732	*1/*1	not run	*1|*1	*1/*1	*1/*1	Normal Metabolizers
FD00825734	*1/*1	not run	*1|*1	*1/*1	*1/*1	Normal Metabolizers
FD00825736	*1/*1	not run	*1|*1	*1/*1	*1/*1	Normal Metabolizers
FD00825737	*1/*1	not run	*1|*1	*1/*1	*1/*1	Normal Metabolizers
FD00825738	*1/*1	not run	*1|*1	*1/*1	*1/*1	Normal Metabolizers
FD00825739	*1/*1	not run	*1|*1	*1/*1	*1/*1	Normal Metabolizers
FD00825740	*1/*1	not run	*1|*1	*1/*1	*1/*1	Normal Metabolizers
FD00825741	*1/*1	not run	*1|*1	*1/*1	*1/*1	Normal Metabolizers
FD00825742	*1/*1	not run	*1|*1	*1/*1	*1/*1	Normal Metabolizers
FD00825743	*1/*1	not run	*1|*1	*1/*1	*1/*1	Normal Metabolizers

## Sheet: TPMT_Genotype-Phenotype
TPMT Genotype-Phenotype Results
Diplotypes identified in the study	No of subjects with genotype	Genotype frequency	Genotype frequency (%)	African American/Afro-Caribbean	Central/South Asian	East Asian	European	Latino	Near Eastern	Sub-Saharan African	Phenotype prediction			Phenotype	No of subjects with phenotype	Phenotype frequency	Phenotype frequency (%)	African American/Afro-Caribbean	Central/South Asian	East Asian	European	Latino	Near Eastern	Sub-Saharan African
*1/*1	459	1	100	0.852692	0.963087	0.959665	0.909031	0.890108	0.932404	0.849147	Normal Metabolizer			Normal Metabolizer	459	1	100	0.852692	0.963087	0.959665	0.909031	0.890108	0.932404	0.849147
Total no of subjects	459
Total no of subjects with accutrately assigned genotypes	459													Total	459
Notes: No of subjcets with accurately assigned genotypes by two tools were considered when calculating frequencies. Phenotypes, population frequencies were assigned referring data at PharmGKB (https://www.pharmgkb.org/page/tpmtRefMaterials), CPIC and PyPGx interpretation

## Sheet: TPMT_Haplotypes
TPMT Haplotype Results
Haplotypes identified in the study	No of Alleles	Allele frequency	Allele frequency (%)	Allele Function	African American/Afro-Caribbean	Central/South Asian	East Asian	European	Latino	Near Eastern	Sub-Saharan African
*1	918	1	100	Normal Function	0.923413	0.98137	0.979625	0.953431	0.943455	0.965611	0.921492
Total no of accurately assigned alleles	918
Notes: No of subjcets with accurately assigned genotypes were considered when calculating frequencies. Haplotype function, frequencies were assigned referring data at PharmGKB (https://www.pharmgkb.org/page/tpmtRefMaterials), CPIC and PyPGx interpretation

## Sheet: CFTR_Consensus_Results
CFTR Consensus Star Allele Results
SampleID	Aldy_genotype	Stargazer_genotype	PGxPOP_genotype	PyPGx_genotype	Consensus_genotype	Predicted_phenotype
20201015-0005	*normal/*normal	*1/*1	Reference|Reference	Reference/Reference	Reference/Reference	Indeterminate
20201015-0006	*normal/*normal	*1/*1	Reference|Reference	Reference/Reference	Reference/Reference	Indeterminate
20201015-0007	*normal/*normal	*1/*1	Reference|Reference	Reference/Reference	Reference/Reference	Indeterminate
20201015-0008	*normal/*normal	*1/*1	Reference|Reference	Reference/Reference	Reference/Reference	Indeterminate
20201015-0009	*normal/*normal	*1/*1	Reference|Reference	Reference/Reference	Reference/Reference	Indeterminate
20201015-0010	*normal/*normal	*1/*1	Reference|Reference	Reference/Reference	Reference/Reference	Indeterminate
20201015-0011	*normal/*normal	*1/*1	Reference|Reference	Reference/Reference	Reference/Reference	Indeterminate
20201015-0012	*normal/*normal	*1/*1	Reference|Reference	Reference/Reference	Reference/Reference	Indeterminate
20201015-0013	*normal/*normal	*1/*1	Reference|Reference	Reference/Reference	Reference/Reference	Indeterminate
20201015-0014	*normal/*normal	*1/*1	Reference|Reference	Reference/Reference	Reference/Reference	Indeterminate
20201015-0015	*normal/*normal	*1/*1	Reference|Reference	Reference/Reference	Reference/Reference	Indeterminate
20201015-0016	*normal/*normal	*1/*1	Reference|Reference	Reference/Reference	Reference/Reference	Indeterminate
20201015-0017	*normal/*normal	*1/*1	Reference|Reference	Reference/Reference	Reference/Reference	Indeterminate
20201015-0018	*normal/*normal	*1/*1	Reference|Reference	Reference/Reference	Reference/Reference	Indeterminate
20201015-0019	*normal/*normal	*1/*1	Reference|Reference	Reference/Reference	Reference/Reference	Indeterminate
20201015-0020	*normal/*normal	*1/*1	Reference|Reference	Reference/Reference	Reference/Reference	Indeterminate
20201015-0021	*normal/*normal	*1/*1	Reference|Reference	Reference/Reference	Reference/Reference	Indeterminate
20201015-0022	*normal/*normal	*1/*1	Reference|Reference	Reference/Reference	Reference/Reference	Indeterminate
20201015-0023	*normal/*normal	*1/*1	Reference|Reference	Reference/Reference	Reference/Reference	Indeterminate
20201015-0024	*normal/*normal	*1/*1	Reference|Reference	Reference/Reference	Reference/Reference	Indeterminate
20201015-0025	*normal/*normal	*1/*1	Reference|Reference	Reference/Reference	Reference/Reference	Indeterminate
20201015-0026	*normal/*normal	*1/*1	Reference|Reference	Reference/Reference	Reference/Reference	Indeterminate
20201015-0027	*normal/*normal	*1/*1	Reference|Reference	Reference/Reference	Reference/Reference	Indeterminate
20201015-0028	*normal/*normal	*1/*1	Reference|Reference	Reference/Reference	Reference/Reference	Indeterminate
20201015-0029	*normal/*normal	*1/*1	Reference|Reference	Reference/Reference	Reference/Reference	Indeterminate
20201015-0030	*normal/*normal	*1/*1	Reference|Reference	Reference/Reference	Reference/Reference	Indeterminate
20201015-0031	*normal/*normal	*1/*1	Reference|Reference	Reference/Reference	Reference/Reference	Indeterminate
20201015-0032	*normal/*normal	*1/*1	Reference|Reference	Reference/Reference	Reference/Reference	Indeterminate
20201015-0033	*normal/*normal	*1/*1	Reference|Reference	Reference/Reference	Reference/Reference	Indeterminate
20201015-0034	*normal/*normal	*1/*1	Reference|Reference	Reference/Reference	Reference/Reference	Indeterminate
20201015-0035	*normal/*normal	*1/*1	Reference|Reference	Reference/Reference	Reference/Reference	Indeterminate
20201015-0036	*normal/*normal	*1/*1	Reference|Reference	Reference/Reference	Reference/Reference	Indeterminate
20201015-0037	*normal/*normal	*1/*1	Reference|Reference	Reference/Reference	Reference/Reference	Indeterminate
20201015-0038	*normal/*normal	*1/*1	Reference|Reference	Reference/Reference	Reference/Reference	Indeterminate
20201015-0039	*normal/*normal	*1/*1	Reference|Reference	Reference/Reference	Reference/Reference	Indeterminate
20201015-0040	*normal/*normal	*1/*1	Reference|Reference	Reference/Reference	Reference/Reference	Indeterminate
20201015-0041	*normal/*normal	*1/*1	Reference|Reference	Reference/Reference	Reference/Reference	Indeterminate
20201015-0042	*normal/*normal	*1/*1	Reference|Reference	Reference/Reference	Reference/Reference	Indeterminate
20201015-0043	*normal/*normal	*1/*1	Reference|Reference	Reference/Reference	Reference/Reference	Indeterminate
20201015-0044	*normal/*normal	*1/*1	Reference|Reference	Reference/Reference	Reference/Reference	Indeterminate
20201015-0045	*normal/*normal	*1/*1	Reference|Reference	Reference/Reference	Reference/Reference	Indeterminate
20201015-0046	*normal/*normal	*1/*1	Reference|Reference	Reference/Reference	Reference/Reference	Indeterminate
20201015-0047	*normal/*normal	*1/*1	Reference|Reference	Reference/Reference	Reference/Reference	Indeterminate
20201015-0048	*normal/*normal	*1/*1	Reference|Reference	Reference/Reference	Reference/Reference	Indeterminate
20201015-0049	*normal/*normal	*1/*1	Reference|Reference	Reference/Reference	Reference/Reference	Indeterminate
20201015-0050	*normal/*normal	*1/*1	Reference|Reference	Reference/Reference	Reference/Reference	Indeterminate
20201015-0051	*normal/*normal	*1/*1	Reference|Reference	Reference/Reference	Reference/Reference	Indeterminate
20201015-0052	*normal/*normal	*1/*1	Reference|Reference	Reference/Reference	Reference/Reference	Indeterminate
20201015-0053	*normal/*normal	*1/*1	Reference|Reference	Reference/Reference	Reference/Reference	Indeterminate
20201015-0054	*normal/*normal	*1/*1	Reference|Reference	Reference/Reference	Reference/Reference	Indeterminate
20201015-0055	*normal/*normal	*1/*1	Reference|Reference	Reference/Reference	Reference/Reference	Indeterminate
20201015-0056	*normal/*normal	*1/*1	Reference|Reference	Reference/Reference	Reference/Reference	Indeterminate
20201015-0057	*normal/*normal	*1/*1	Reference|Reference	Reference/Reference	Reference/Reference	Indeterminate
20201015-0058	*normal/*normal	*1/*1	Reference|Reference	Reference/Reference	Reference/Reference	Indeterminate
20201015-0060	*normal/*normal	*1/*1	Reference|Reference	Reference/Reference	Reference/Reference	Indeterminate
20201015-0061	*normal/*normal	*1/*1	Reference|Reference	Reference/Reference	Reference/Reference	Indeterminate
20201015-0062	*normal/*normal	*1/*1	Reference|Reference	Reference/Reference	Reference/Reference	Indeterminate
20201015-0063	*normal/*normal	*1/*1	Reference|Reference	Reference/Reference	Reference/Reference	Indeterminate
20201015-0064	*normal/*normal	*1/*1	Reference|Reference	Reference/Reference	Reference/Reference	Indeterminate
20201015-0065	*normal/*normal	*1/*1	Reference|Reference	Reference/Reference	Reference/Reference	Indeterminate
20201015-0066	*normal/*normal	*1/*1	Reference|Reference	Reference/Reference	Reference/Reference	Indeterminate
20201015-0067	*normal/*normal	*1/*1	Reference|Reference	Reference/Reference	Reference/Reference	Indeterminate
20201015-0068	*normal/*normal	*1/*1	Reference|Reference	Reference/Reference	Reference/Reference	Indeterminate
20201015-0069	*normal/*normal	*1/*1	Reference|Reference	Reference/Reference	Reference/Reference	Indeterminate
20201015-0070	*normal/*normal	*1/*1	Reference|Reference	Reference/Reference	Reference/Reference	Indeterminate
20201015-0071	*normal/*normal	*1/*1	Reference|Reference	Reference/Reference	Reference/Reference	Indeterminate
20201015-0072	*normal/*normal	*1/*1	Reference|Reference	Reference/Reference	Reference/Reference	Indeterminate
20201015-0073	*normal/*normal	*1/*1	Reference|Reference	Reference/Reference	Reference/Reference	Indeterminate
20201015-0074	*normal/*normal	*1/*1	Reference|Reference	Reference/Reference	Reference/Reference	Indeterminate
20201015-0076	*normal/*normal	*1/*1	Reference|Reference	Reference/Reference	Reference/Reference	Indeterminate
20201015-0077	*normal/*normal	*1/*1	Reference|Reference	Reference/Reference	Reference/Reference	Indeterminate
20201015-0078	*normal/*normal	*1/*1	Reference|Reference	Reference/Reference	Reference/Reference	Indeterminate
20201015-0079	*normal/*normal	*1/*1	Reference|Reference	Reference/Reference	Reference/Reference	Indeterminate
20201015-0080	*normal/*normal	*1/*1	Reference|Reference	Reference/Reference	Reference/Reference	Indeterminate
20201015-0081	*normal/*normal	*1/*1	Reference|Reference	Reference/Reference	Reference/Reference	Indeterminate
20201015-0082	*normal/*normal	*1/*1	Reference|Reference	Reference/Reference	Reference/Reference	Indeterminate
20201015-0083	*normal/*normal	*1/*1	Reference|Reference	Reference/Reference	Reference/Reference	Indeterminate
20201015-0084	*normal/*normal	*1/*1	Reference|Reference	Reference/Reference	Reference/Reference	Indeterminate
20201015-0085	*normal/*normal	*1/*1	Reference|Reference	Reference/Reference	Reference/Reference	Indeterminate
20201015-0086	*normal/*normal	*1/*1	Reference|Reference	Reference/Reference	Reference/Reference	Indeterminate
20201015-0087	*normal/*normal	*1/*1	Reference|Reference	Reference/Reference	Reference/Reference	Indeterminate
20201015-0088	*normal/*normal	*1/*1	Reference|Reference	Reference/Reference	Reference/Reference	Indeterminate
20201015-0089	*normal/*normal	*1/*1	Reference|Reference	Reference/Reference	Reference/Reference	Indeterminate
20201015-0090	*normal/*normal	*1/*1	Reference|Reference	Reference/Reference	Reference/Reference	Indeterminate
20201015-0091	*normal/*normal	*1/*1	Reference|Reference	Reference/Reference	Reference/Reference	Indeterminate
20201015-0092	*normal/*normal	*1/*1	Reference|Reference	Reference/Reference	Reference/Reference	Indeterminate
20201015-0093	*normal/*normal	*1/*1	Reference|Reference	Reference/Reference	Reference/Reference	Indeterminate
20201015-0094	*normal/*normal	*1/*1	Reference|Reference	Reference/Reference	Reference/Reference	Indeterminate
20201015-0095	*normal/*normal	*1/*1	Reference|Reference	Reference/Reference	Reference/Reference	Indeterminate
20201015-0096	*normal/*normal	*1/*1	Reference|Reference	Reference/Reference	Reference/Reference	Indeterminate
20201015-0097	*normal/*normal	*1/*1	Reference|Reference	Reference/Reference	Reference/Reference	Indeterminate
20201015-0098	*normal/*normal	*1/*1	Reference|Reference	Reference/Reference	Reference/Reference	Indeterminate
20201015-0099	*normal/*normal	*1/*1	Reference|Reference	Reference/Reference	Reference/Reference	Indeterminate
20201015-0100	*normal/*normal	*1/*1	Reference|Reference	Reference/Reference	Reference/Reference	Indeterminate
20201015-0101	*normal/*normal	*1/*1	Reference|Reference	Reference/Reference	Reference/Reference	Indeterminate
20201015-0102	*normal/*normal	*1/*1	Reference|Reference	Reference/Reference	Reference/Reference	Indeterminate
20201015-0103	*normal/*normal	*1/*1	Reference|Reference	Reference/Reference	Reference/Reference	Indeterminate
20201015-0104	*normal/*normal	*1/*1	Reference|Reference	Reference/Reference	Reference/Reference	Indeterminate
20201015-0106	*normal/*normal	*1/*1	Reference|Reference	Reference/Reference	Reference/Reference	Indeterminate
20201015-0107	*normal/*normal	*1/*1	Reference|Reference	Reference/Reference	Reference/Reference	Indeterminate
20201015-0108	*normal/*normal	*1/*1	Reference|Reference	Reference/Reference	Reference/Reference	Indeterminate
20201015-0109	*normal/*normal	*1/*1	Reference|Reference	Reference/Reference	Reference/Reference	Indeterminate
20201015-0110	*normal/*normal	*1/*1	Reference|Reference	Reference/Reference	Reference/Reference	Indeterminate
20201015-0111	*normal/*normal	*1/*1	Reference|Reference	Reference/Reference	Reference/Reference	Indeterminate
20201015-0112	*normal/*normal	*1/*1	Reference|Reference	Reference/Reference	Reference/Reference	Indeterminate
20201015-0113	*normal/*normal	*1/*1	Reference|Reference	Reference/Reference	Reference/Reference	Indeterminate
20201015-0114	*normal/*normal	*1/*1	Reference|Reference	Reference/Reference	Reference/Reference	Indeterminate
20201015-0115	*normal/*normal	*1/*1	Reference|Reference	Reference/Reference	Reference/Reference	Indeterminate
20201015-0116	*normal/*normal	*1/*1	Reference|Reference	Reference/Reference	Reference/Reference	Indeterminate
20201015-0117	*normal/*normal	*1/*1	Reference|Reference	Reference/Reference	Reference/Reference	Indeterminate
20201015-0118	*normal/*normal	*1/*1	Reference|Reference	Reference/Reference	Reference/Reference	Indeterminate
20201015-0119	*normal/*normal	*1/*1	Reference|Reference	Reference/Reference	Reference/Reference	Indeterminate
20201015-0120	*normal/*normal	*1/*1	Reference|Reference	Reference/Reference	Reference/Reference	Indeterminate
20201015-0121	*normal/*normal	*1/*1	Reference|Reference	Reference/Reference	Reference/Reference	Indeterminate
20201015-0122	*normal/*normal	*1/*1	Reference|Reference	Reference/Reference	Reference/Reference	Indeterminate
20201015-0123	*normal/*normal	*1/*1	Reference|Reference	Reference/Reference	Reference/Reference	Indeterminate
20201015-0124	*normal/*normal	*1/*1	Reference|Reference	Reference/Reference	Reference/Reference	Indeterminate
20201015-0125	*normal/*normal	*1/*1	Reference|Reference	Reference/Reference	Reference/Reference	Indeterminate
20201015-0126	*normal/*normal	*1/*1	Reference|Reference	Reference/Reference	Reference/Reference	Indeterminate
20201015-0127	*normal/*normal	*1/*1	Reference|Reference	Reference/Reference	Reference/Reference	Indeterminate
20201015-0128	*normal/*normal	*1/*1	Reference|Reference	Reference/Reference	Reference/Reference	Indeterminate
20201015-0129	*normal/*normal	*1/*1	Reference|Reference	Reference/Reference	Reference/Reference	Indeterminate
20201015-0130	*normal/*normal	*1/*1	Reference|Reference	Reference/Reference	Reference/Reference	Indeterminate
20201015-0131	*normal/*normal	*1/*1	Reference|Reference	Reference/Reference	Reference/Reference	Indeterminate
20201015-0132	*normal/*normal	*1/*1	Reference|Reference	Reference/Reference	Reference/Reference	Indeterminate
20201015-0133	*normal/*normal	*1/*1	Reference|Reference	Reference/Reference	Reference/Reference	Indeterminate
20201015-0134	*normal/*normal	*1/*1	Reference|Reference	Reference/Reference	Reference/Reference	Indeterminate
20201015-0135	*normal/*normal	*1/*1	Reference|Reference	Reference/Reference	Reference/Reference	Indeterminate
20201015-0136	*normal/*normal	*1/*1	Reference|Reference	Reference/Reference	Reference/Reference	Indeterminate
20201015-0137	*normal/*normal	*1/*1	Reference|Reference	Reference/Reference	Reference/Reference	Indeterminate
20201015-0138	*normal/*normal	*1/*1	Reference|Reference	Reference/Reference	Reference/Reference	Indeterminate
20201015-0139	*normal/*normal	*1/*1	Reference|Reference	Reference/Reference	Reference/Reference	Indeterminate
20201015-0140	*normal/*normal	*1/*1	Reference|Reference	Reference/Reference	Reference/Reference	Indeterminate
20201015-0141	*normal/*normal	*1/*1	Reference|Reference	Reference/Reference	Reference/Reference	Indeterminate
20201015-0142	*normal/*normal	*1/*1	Reference|Reference	Reference/Reference	Reference/Reference	Indeterminate
20201015-0143	*normal/*normal	*1/*1	Reference|Reference	Reference/Reference	Reference/Reference	Indeterminate
20201015-0144	*normal/*normal	*1/*1	Reference|Reference	Reference/Reference	Reference/Reference	Indeterminate
20201015-0145	*normal/*normal	*1/*1	Reference|Reference	Reference/Reference	Reference/Reference	Indeterminate
20201015-0146	*normal/*normal	*1/*1	Reference|Reference	Reference/Reference	Reference/Reference	Indeterminate
20201015-0147	*normal/*normal	*1/*1	Reference|Reference	Reference/Reference	Reference/Reference	Indeterminate
20201015-0148	*normal/*normal	*1/*1	Reference|Reference	Reference/Reference	Reference/Reference	Indeterminate
20201015-0149	*normal/*normal	*1/*1	Reference|Reference	Reference/Reference	Reference/Reference	Indeterminate
20201015-0150	*normal/*normal	*1/*1	Reference|Reference	Reference/Reference	Reference/Reference	Indeterminate
20201015-0151	*normal/*normal	*1/*1	Reference|Reference	Reference/Reference	Reference/Reference	Indeterminate
20201015-0152	*normal/*normal	*1/*1	Reference|Reference	Reference/Reference	Reference/Reference	Indeterminate
20201015-0153	*normal/*normal	*1/*1	Reference|Reference	Reference/Reference	Reference/Reference	Indeterminate
20201015-0154	*normal/*normal	*1/*1	Reference|Reference	Reference/Reference	Reference/Reference	Indeterminate
20201015-0155	*normal/*normal	*1/*1	Reference|Reference	Reference/Reference	Reference/Reference	Indeterminate
20201015-0156	*normal/*normal	*1/*1	Reference|Reference	Reference/Reference	Reference/Reference	Indeterminate
20201015-0157	*normal/*normal	*1/*1	Reference|Reference	Reference/Reference	Reference/Reference	Indeterminate
20201015-0158	*normal/*normal	*1/*1	Reference|Reference	Reference/Reference	Reference/Reference	Indeterminate
20201015-0159	*normal/*normal	*1/*1	Reference|Reference	Reference/Reference	Reference/Reference	Indeterminate
20201015-0160	*normal/*normal	*1/*1	Reference|Reference	Reference/Reference	Reference/Reference	Indeterminate
20201015-0161	*normal/*normal	*1/*1	Reference|Reference	Reference/Reference	Reference/Reference	Indeterminate
20201015-0162	*normal/*normal	*1/*1	Reference|Reference	Reference/Reference	Reference/Reference	Indeterminate
20201015-0163	*normal/*normal	*1/*1	Reference|Reference	Reference/Reference	Reference/Reference	Indeterminate
20201015-0164	*normal/*normal	*1/*1	Reference|Reference	Reference/Reference	Reference/Reference	Indeterminate
20201015-0165	*normal/*normal	*1/*1	Reference|Reference	Reference/Reference	Reference/Reference	Indeterminate
20201015-0166	*normal/*normal	*1/*1	Reference|Reference	Reference/Reference	Reference/Reference	Indeterminate
20201015-0167	*normal/*normal	*1/*1	Reference|Reference	Reference/Reference	Reference/Reference	Indeterminate
20201015-0168	*normal/*normal	*1/*1	Reference|Reference	Reference/Reference	Reference/Reference	Indeterminate
20201015-0169	*normal/*normal	*1/*1	Reference|Reference	Reference/Reference	Reference/Reference	Indeterminate
20201015-0170	*normal/*normal	*1/*1	Reference|Reference	Reference/Reference	Reference/Reference	Indeterminate
20201015-0171	*normal/*normal	*1/*1	Reference|Reference	Reference/Reference	Reference/Reference	Indeterminate
20201015-0172	*normal/*normal	*1/*1	Reference|Reference	Reference/Reference	Reference/Reference	Indeterminate
20201015-0173	*normal/*normal	*1/*1	Reference|Reference	Reference/Reference	Reference/Reference	Indeterminate
20201015-0174	*normal/*normal	*1/*1	Reference|Reference	Reference/Reference	Reference/Reference	Indeterminate
20201015-0175	*normal/*normal	*1/*1	Reference|Reference	Reference/Reference	Reference/Reference	Indeterminate
20201015-0176	*normal/*normal	*1/*1	Reference|Reference	Reference/Reference	Reference/Reference	Indeterminate
20201015-0177	*normal/*normal	*1/*1	Reference|Reference	Reference/Reference	Reference/Reference	Indeterminate
20201015-0178	*normal/*normal	*1/*1	Reference|Reference	Reference/Reference	Reference/Reference	Indeterminate
20201015-0179	*normal/*normal	*1/*1	Reference|Reference	Reference/Reference	Reference/Reference	Indeterminate
20201015-0180	*normal/*normal	*1/*1	Reference|Reference	Reference/Reference	Reference/Reference	Indeterminate
20201015-0181	*normal/*normal	*1/*1	Reference|Reference	Reference/Reference	Reference/Reference	Indeterminate
20201015-0182	*normal/*normal	*1/*1	Reference|Reference	Reference/Reference	Reference/Reference	Indeterminate
20201015-0183	*normal/*normal	*1/*1	Reference|Reference	Reference/Reference	Reference/Reference	Indeterminate
20201015-0184	*normal/*normal	*1/*1	Reference|Reference	Reference/Reference	Reference/Reference	Indeterminate
20201015-0185	*normal/*normal	*1/*1	Reference|Reference	Reference/Reference	Reference/Reference	Indeterminate
20201015-0186	*normal/*normal	*1/*1	Reference|Reference	Reference/Reference	Reference/Reference	Indeterminate
20201015-0187	*normal/*normal	*1/*1	Reference|Reference	Reference/Reference	Reference/Reference	Indeterminate
20201015-0188	*normal/*normal	*1/*1	Reference|Reference	Reference/Reference	Reference/Reference	Indeterminate
20201015-0189	*normal/*normal	*1/*1	Reference|Reference	Reference/Reference	Reference/Reference	Indeterminate
20201015-0190	*normal/*normal	*1/*1	Reference|Reference	Reference/Reference	Reference/Reference	Indeterminate
20201015-0191	*normal/*normal	*1/*1	Reference|Reference	Reference/Reference	Reference/Reference	Indeterminate
20201015-0192	*normal/*normal	*1/*1	Reference|Reference	Reference/Reference	Reference/Reference	Indeterminate
20201015-0193	*normal/*normal	*1/*1	Reference|Reference	Reference/Reference	Reference/Reference	Indeterminate
20201015-0194	*normal/*normal	*1/*1	Reference|Reference	Reference/Reference	Reference/Reference	Indeterminate
20201015-0195	*normal/*normal	*1/*1	Reference|Reference	Reference/Reference	Reference/Reference	Indeterminate
20201015-0196	*normal/*normal	*1/*1	Reference|Reference	Reference/Reference	Reference/Reference	Indeterminate
20201015-0197	*normal/*normal	*1/*1	Reference|Reference	Reference/Reference	Reference/Reference	Indeterminate
20201015-0198	*normal/*normal	*1/*1	Reference|Reference	Reference/Reference	Reference/Reference	Indeterminate
20201015-0199	*normal/*normal	*1/*1	Reference|Reference	Reference/Reference	Reference/Reference	Indeterminate
20201015-0200	*normal/*normal	*1/*1	Reference|Reference	Reference/Reference	Reference/Reference	Indeterminate
20201015-0201	*normal/*normal	*1/*1	Reference|Reference	Reference/Reference	Reference/Reference	Indeterminate
20201015-0202	*normal/*normal	*1/*1	Reference|Reference	Reference/Reference	Reference/Reference	Indeterminate
20201015-0203	*normal/*normal	*1/*1	Reference|Reference	Reference/Reference	Reference/Reference	Indeterminate
20201015-0204	*normal/*normal	*1/*1	Reference|Reference	Reference/Reference	Reference/Reference	Indeterminate
20201015-0205	*normal/*normal	*1/*1	Reference|Reference	Reference/Reference	Reference/Reference	Indeterminate
20201015-0206	*normal/*normal	*1/*1	Reference|Reference	Reference/Reference	Reference/Reference	Indeterminate
20201015-0207	*normal/*normal	*1/*1	Reference|Reference	Reference/Reference	Reference/Reference	Indeterminate
20201015-0208	*normal/*normal	*1/*1	Reference|Reference	Reference/Reference	Reference/Reference	Indeterminate
20201015-0209	*normal/*normal	*1/*1	Reference|Reference	Reference/Reference	Reference/Reference	Indeterminate
20201015-0211	*normal/*normal	*1/*1	Reference|Reference	Reference/Reference	Reference/Reference	Indeterminate
20201015-0212	*normal/*normal	*1/*1x2	Reference|Reference	Reference/Reference	Reference/Reference	Indeterminate
20201015-0213	*normal/*normal	*1/*1	Reference|Reference	Reference/Reference	Reference/Reference	Indeterminate
20201015-0214	*normal/*normal	*1/*1	Reference|Reference	Reference/Reference	Reference/Reference	Indeterminate
20201015-0215	*normal/*normal	*1/*1	Reference|Reference	Reference/Reference	Reference/Reference	Indeterminate
20201015-0216	*normal/*normal	*1/*1	Reference|Reference	Reference/Reference	Reference/Reference	Indeterminate
20201015-0217	*normal/*normal	*1/*1	Reference|Reference	Reference/Reference	Reference/Reference	Indeterminate
20201015-0218	*normal/*normal	*1/*1	Reference|Reference	Reference/Reference	Reference/Reference	Indeterminate
20201015-0219	*normal/*normal	*1/*1	Reference|Reference	Reference/Reference	Reference/Reference	Indeterminate
20201015-0220	*normal/*normal	*1/*1	Reference|Reference	Reference/Reference	Reference/Reference	Indeterminate
20201015-0221	*normal/*normal	*1/*1	Reference|Reference	Reference/Reference	Reference/Reference	Indeterminate
20201015-0222	*normal/*normal	*1/*1	Reference|Reference	Reference/Reference	Reference/Reference	Indeterminate
20201015-0223	*normal/*normal	*1/*1	Reference|Reference	Reference/Reference	Reference/Reference	Indeterminate
20201015-0224	*normal/*normal	*1/*1	Reference|Reference	Reference/Reference	Reference/Reference	Indeterminate
20201015-0225	*normal/*normal	*1/*1	Reference|Reference	Reference/Reference	Reference/Reference	Indeterminate
20201015-0226	*normal/*normal	*1/*1	Reference|Reference	Reference/Reference	Reference/Reference	Indeterminate
20201015-0227	*normal/*normal	*1/*1	Reference|Reference	Reference/Reference	Reference/Reference	Indeterminate
20201015-0228	*normal/*normal	*1/*1x2	Reference|Reference	Reference/Reference	Reference/Reference	Indeterminate
20201015-0229	*normal/*normal	*1/*1x2	Reference|Reference	Reference/Reference	Reference/Reference	Indeterminate
20201015-0230	*normal/*normal	*1/*1	Reference|Reference	Reference/Reference	Reference/Reference	Indeterminate
20201015-0231	*normal/*normal	*1/*1	Reference|Reference	Reference/Reference	Reference/Reference	Indeterminate
20201015-0232	*normal/*normal	*1/*1	Reference|Reference	Reference/Reference	Reference/Reference	Indeterminate
20201015-0233	*normal/*normal	*1/*1	Reference|Reference	Reference/Reference	Reference/Reference	Indeterminate
20201015-0234	*normal/*normal	*1/*1	Reference|Reference	Reference/Reference	Reference/Reference	Indeterminate
20201015-0235	*normal/*normal	*1/*1	Reference|Reference	Reference/Reference	Reference/Reference	Indeterminate
20201015-0236	*normal/*normal	*1/*1x2	Reference|Reference	Reference/Reference	Reference/Reference	Indeterminate
20201015-0237	*normal/*normal	*1/*1	Reference|Reference	Reference/Reference	Reference/Reference	Indeterminate
20201015-0239	*normal/*normal	*1/*1	Reference|Reference	Reference/Reference	Reference/Reference	Indeterminate
20201015-0240	*normal/*normal	*1/*1	Reference|Reference	Reference/Reference	Reference/Reference	Indeterminate
20201015-0241	*normal/*normal	*1/*1	Reference|Reference	Reference/Reference	Reference/Reference	Indeterminate
20201015-0242	*normal/*normal	*1/*1	Reference|Reference	Reference/Reference	Reference/Reference	Indeterminate
20201015-0243	*normal/*normal	*1/*1	Reference|Reference	Reference/Reference	Reference/Reference	Indeterminate
20201015-0244	*normal/*normal	*1/*1	Reference|Reference	Reference/Reference	Reference/Reference	Indeterminate
20201015-0245	*normal/*normal	*1/*1	Reference|Reference	Reference/Reference	Reference/Reference	Indeterminate
20201015-0246	*normal/*normal	*1/*1	Reference|Reference	Reference/Reference	Reference/Reference	Indeterminate
20201015-0247	*normal/*normal	*1/*1	Reference|Reference	Reference/Reference	Reference/Reference	Indeterminate
20201015-0248	*normal/*normal	*1/*1	Reference|Reference	Reference/Reference	Reference/Reference	Indeterminate
20201015-0249	*normal/*normal	*1/*1	Reference|Reference	Reference/Reference	Reference/Reference	Indeterminate
20201015-0250	*normal/*normal	*1/*1	Reference|Reference	Reference/Reference	Reference/Reference	Indeterminate
20201015-0251	*normal/*normal	*1/*1	Reference|Reference	Reference/Reference	Reference/Reference	Indeterminate
20201015-0252	*normal/*normal	*1/*1	Reference|Reference	Reference/Reference	Reference/Reference	Indeterminate
20201015-0253	*normal/*normal	*1/*1	Reference|Reference	Reference/Reference	Reference/Reference	Indeterminate
20201015-0254	*normal/*normal	*1/*1	Reference|Reference	Reference/Reference	Reference/Reference	Indeterminate
20201015-0255	*normal/*normal	*1/*1	Reference|Reference	Reference/Reference	Reference/Reference	Indeterminate
20201015-0256	*normal/*normal	*1/*1	Reference|Reference	Reference/Reference	Reference/Reference	Indeterminate
20201015-0257	*normal/*normal	*1/*1	Reference|Reference	Reference/Reference	Reference/Reference	Indeterminate
20201015-0258	*normal/*normal	*1/*1	Reference|Reference	Reference/Reference	Reference/Reference	Indeterminate
20201015-0259	*normal/*normal	*1/*1	Reference|Reference	Reference/Reference	Reference/Reference	Indeterminate
20201015-0260	*normal/*normal	*1/*1	Reference|Reference	Reference/Reference	Reference/Reference	Indeterminate
20201015-0262	*normal/*normal	*1/*1	Reference|Reference	Reference/Reference	Reference/Reference	Indeterminate
20201015-0263	*normal/*normal	*1/*1	Reference|Reference	Reference/Reference	Reference/Reference	Indeterminate
20201015-0264	*normal/*normal	*1/*1	Reference|Reference	Reference/Reference	Reference/Reference	Indeterminate
20201015-0265	*normal/*normal	*1/*1	Reference|Reference	Reference/Reference	Reference/Reference	Indeterminate
20201015-0266	*normal/*normal	*1/*1	Reference|Reference	Reference/Reference	Reference/Reference	Indeterminate
20201015-0267	*normal/*normal	*1/*1	Reference|Reference	Reference/Reference	Reference/Reference	Indeterminate
20201015-0268	*normal/*normal	*1/*1	Reference|Reference	Reference/Reference	Reference/Reference	Indeterminate
20201015-0269	*normal/*normal	*1/*1	Reference|Reference	Reference/Reference	Reference/Reference	Indeterminate
20201015-0270	*normal/*normal	*1/*1	Reference|Reference	Reference/Reference	Reference/Reference	Indeterminate
20201015-0271	*normal/*normal	*1/*1	Reference|Reference	Reference/Reference	Reference/Reference	Indeterminate
20201015-0272	*normal/*normal	*1/*1	Reference|Reference	Reference/Reference	Reference/Reference	Indeterminate
20201015-0273	*normal/*normal	*1/*1	Reference|Reference	Reference/Reference	Reference/Reference	Indeterminate
20201015-0274	*normal/*normal	*1/*1	Reference|Reference	Reference/Reference	Reference/Reference	Indeterminate
20201015-0275	*normal/*normal	*1/*1	Reference|Reference	Reference/Reference	Reference/Reference	Indeterminate
20201015-0276	*normal/*normal	*1/*1	Reference|Reference	Reference/Reference	Reference/Reference	Indeterminate
20201015-0277	*normal/*normal	*1/*1	Reference|Reference	Reference/Reference	Reference/Reference	Indeterminate
20201015-0278	*normal/*normal	*1/*1	Reference|Reference	Reference/Reference	Reference/Reference	Indeterminate
20201015-0279	*normal/*normal	*1/*1	Reference|Reference	Reference/Reference	Reference/Reference	Indeterminate
20201015-0280	*normal/*normal	*1/*1	Reference|Reference	Reference/Reference	Reference/Reference	Indeterminate
20201015-0281	*normal/*normal	*1/*1	Reference|Reference	Reference/Reference	Reference/Reference	Indeterminate
20201015-0282	*normal/*normal	*1/*1	Reference|Reference	Reference/Reference	Reference/Reference	Indeterminate
20210224-0027	*normal/*normal	*1/*1	Reference|Reference	Reference/Reference	Reference/Reference	Indeterminate
FD03058_408	*normal/*normal	*1/*DEL	Reference|Reference	Reference/Reference	Reference/Reference	Indeterminate
FD03058_409	*normal/*normal	*1/*DEL	Reference|Reference	Reference/Reference	Reference/Reference	Indeterminate
FD03058_416	*normal/*normal	*1/*DEL	Reference|Reference	Reference/Reference	Reference/Reference	Indeterminate
FD03058_417	*normal/*normal	*1/*1	Reference|Reference	Reference/Reference	Reference/Reference	Indeterminate
FD03058_424	*normal/*normal	*1/*1	Reference|Reference	Reference/Reference	Reference/Reference	Indeterminate
FD03058_425	*normal/*normal	*1/*1	Reference|Reference	Reference/Reference	Reference/Reference	Indeterminate
FD03058_431	*normal/*normal	*1/*DEL	Reference|Reference	Reference/Reference	Reference/Reference	Indeterminate
FD03058_432	*normal/*normal	*1/*1	Reference|Reference	Reference/Reference	Reference/Reference	Indeterminate
FD03058_439	*normal/*normal	*1/*1	Reference|Reference	Reference/Reference	Reference/Reference	Indeterminate
FD03058_440	*normal/*normal	*1/*1	Reference|Reference	Reference/Reference	Reference/Reference	Indeterminate
FD03058_441	*normal/*normal	*1/*1	Reference|Reference	Reference/Reference	Reference/Reference	Indeterminate
FD03058_447	*normal/*normal	*1/*1	Reference|Reference	Reference/Reference	Reference/Reference	Indeterminate
FD03058_448	*normal/*normal	*1/*DEL	Reference|Reference	Reference/Reference	Reference/Reference	Indeterminate
FD03058_449	*normal/*normal	*1/*DEL	Reference|Reference	Reference/Reference	Reference/Reference	Indeterminate
FD03058_455	*normal/*normal	*1/*DEL	Reference|Reference	Reference/Reference	Reference/Reference	Indeterminate
FD03058_456	*normal/*normal	*1/*1	Reference|Reference	Reference/Reference	Reference/Reference	Indeterminate
FD03058_457	*normal/*normal	*1/*1	Reference|Reference	Reference/Reference	Reference/Reference	Indeterminate
FD03058_463	*normal/*normal	*1/*1	Reference|Reference	Reference/Reference	Reference/Reference	Indeterminate
FD03058_464	*normal/*normal	*1/*1	Reference|Reference	Reference/Reference	Reference/Reference	Indeterminate
FD03058_465	*normal/*normal	*1/*1	Reference|Reference	Reference/Reference	Reference/Reference	Indeterminate
FD03058_471	*normal/*normal	*1/*1	Reference|Reference	Reference/Reference	Reference/Reference	Indeterminate
FD03058_472	*normal/*normal	*1/*DEL	Reference|Reference	Reference/Reference	Reference/Reference	Indeterminate
FD03058_473	*normal/*normal	*1/*1	Reference|Reference	Reference/Reference	Reference/Reference	Indeterminate
FD03058_479	*normal/*normal	*1/*1	Reference|Reference	Reference/Reference	Reference/Reference	Indeterminate
FD03058_480	*normal/*normal	*1/*1	Reference|Reference	Reference/Reference	Reference/Reference	Indeterminate
FD03058_481	*normal/*normal	*1/*1	Reference|Reference	Reference/Reference	Reference/Reference	Indeterminate
FD03058_488	*normal/*normal	*1/*1	Reference|Reference	Reference/Reference	Reference/Reference	Indeterminate
FD03058_495	*normal/*normal	*1/*1	Reference|Reference	Reference/Reference	Reference/Reference	Indeterminate
FD03058_496	*normal/*normal	*1/*1	Reference|Reference	Reference/Reference	Reference/Reference	Indeterminate
FD03058_497	*normal/*normal	*1/*1	Reference|Reference	Reference/Reference	Reference/Reference	Indeterminate
sample1_4019	*normal/*normal	*1/*1	Reference|Reference	Reference/Reference	Reference/Reference	Indeterminate
sample2_4020	*normal/*normal	*1/*1	Reference|Reference	Reference/Reference	Reference/Reference	Indeterminate
sample3_4021	*normal/*normal	*1/*1	Reference|Reference	Reference/Reference	Reference/Reference	Indeterminate
sample4_4022	*normal/*normal	*1/*DEL	Reference|Reference	Reference/Reference	Reference/Reference	Indeterminate
sample5_4023	*normal/*normal	*1/*1	Reference|Reference	Reference/Reference	Reference/Reference	Indeterminate
sample6_4024	*normal/*normal	*1/*1	Reference|Reference	Reference/Reference	Reference/Reference	Indeterminate
sample7_4025	*normal/*normal	*1/*1	Reference|Reference	Reference/Reference	Reference/Reference	Indeterminate
sample8_4068	*normal/*normal	*1/*1	Reference|Reference	Reference/Reference	Reference/Reference	Indeterminate
sample9_4518	*normal/*normal	*1/*1	Reference|Reference	Reference/Reference	Reference/Reference	Indeterminate
sample10_4069	*normal/*normal	*1/*1	Reference|Reference	Reference/Reference	Reference/Reference	Indeterminate
sample11_4027	*normal/*normal	*1/*1	Reference|Reference	Reference/Reference	Reference/Reference	Indeterminate
sample12_4028	*normal/*normal	*1/*1	Reference|Reference	Reference/Reference	Reference/Reference	Indeterminate
sample13_4070	*normal/*normal	*1/*1	Reference|Reference	Reference/Reference	Reference/Reference	Indeterminate
sample14_4029	*normal/*normal	*1/*1	Reference|Reference	Reference/Reference	Reference/Reference	Indeterminate
sample15_4030	*normal/*normal	*1/*1	Reference|Reference	Reference/Reference	Reference/Reference	Indeterminate
sample16_4071	*normal/*normal	*1/*1	Reference|Reference	Reference/Reference	Reference/Reference	Indeterminate
sample17_4520	*normal/*normal	*1/*1	Reference|Reference	Reference/Reference	Reference/Reference	Indeterminate
sample18_4072	*normal/*normal	*1/*1	Reference|Reference	Reference/Reference	Reference/Reference	Indeterminate
sample19_4073	*normal/*normal	*1/*1	Reference|Reference	Reference/Reference	Reference/Reference	Indeterminate
sample20_4032	*normal/*normal	*1/*1	Reference|Reference	Reference/Reference	Reference/Reference	Indeterminate
sample21_4034	*normal/*normal	*1/*1	Reference|Reference	Reference/Reference	Reference/Reference	Indeterminate
sample22_4033	*normal/*normal	*1/*1	Reference|Reference	Reference/Reference	Reference/Reference	Indeterminate
sample23_4035	*normal/*normal	*1/*1	Reference|Reference	Reference/Reference	Reference/Reference	Indeterminate
sample24_4036	*normal/*normal	*1/*1	Reference|Reference	Reference/Reference	Reference/Reference	Indeterminate
sample25_4037	*normal/*normal	*1/*1	Reference|Reference	Reference/Reference	Reference/Reference	Indeterminate
sample26_4038	*normal/*normal	*1/*1	Reference|Reference	Reference/Reference	Reference/Reference	Indeterminate
sample27_4074	*normal/*normal	*1/*DEL	Reference|Reference	Reference/Reference	Reference/Reference	Indeterminate
sample28_4075	*normal/*normal	*1/*1	Reference|Reference	Reference/Reference	Reference/Reference	Indeterminate
sample29_4039	*normal/*normal	*1/*1	Reference|Reference	Reference/Reference	Reference/Reference	Indeterminate
sample30_4076	*normal/*normal	*1/*1	Reference|Reference	Reference/Reference	Reference/Reference	Indeterminate
sample31_4077	*normal/*normal	*1/*1	Reference|Reference	Reference/Reference	Reference/Reference	Indeterminate
sample32_4078	*normal/*normal	*1/*1	Reference|Reference	Reference/Reference	Reference/Reference	Indeterminate
sample33_4040	*normal/*normal	*1/*1	Reference|Reference	Reference/Reference	Reference/Reference	Indeterminate
sample34_4079	*normal/*normal	*1/*1	Reference|Reference	Reference/Reference	Reference/Reference	Indeterminate
sample35_4041	*normal/*normal	*1/*1	Reference|Reference	Reference/Reference	Reference/Reference	Indeterminate
sample36_4042	*normal/*normal	*1/*1	Reference|Reference	Reference/Reference	Reference/Reference	Indeterminate
sample37_4043	*normal/*normal	*1/*1	Reference|Reference	Reference/Reference	Reference/Reference	Indeterminate
sample38_4044	*normal/*normal	*1/*1	Reference|Reference	Reference/Reference	Reference/Reference	Indeterminate
sample39_4080	*normal/*normal	*1/*1	Reference|Reference	Reference/Reference	Reference/Reference	Indeterminate
sample40_4065	*normal/*normal	*1/*1	Reference|Reference	Reference/Reference	Reference/Reference	Indeterminate
sample41_4045	*normal/*normal	*1/*1	Reference|Reference	Reference/Reference	Reference/Reference	Indeterminate
sample42_4046	*normal/*normal	*1/*1	Reference|Reference	Reference/Reference	Reference/Reference	Indeterminate
sample43_4047	*normal/*normal	*1/*1	Reference|Reference	Reference/Reference	Reference/Reference	Indeterminate
sample44_4048	*normal/*normal	*1/*1	Reference|Reference	Reference/Reference	Reference/Reference	Indeterminate
sample45_4081	*normal/*normal	*1/*1	Reference|Reference	Reference/Reference	Reference/Reference	Indeterminate
sample46_4049	*normal/*normal	*1/*1	Reference|Reference	Reference/Reference	Reference/Reference	Indeterminate
sample47_4050	*normal/*normal	*1/*1	Reference|Reference	Reference/Reference	Reference/Reference	Indeterminate
sample48_4482	*normal/*normal	*1/*1	Reference|Reference	Reference/Reference	Reference/Reference	Indeterminate
sample49_4051	*normal/*normal	*1/*1	Reference|Reference	Reference/Reference	Reference/Reference	Indeterminate
sample50_4082	*normal/*normal	*1/*1	Reference|Reference	Reference/Reference	Reference/Reference	Indeterminate
sample51_4083	*normal/*normal	*1/*1	Reference|Reference	Reference/Reference	Reference/Reference	Indeterminate
sample52_4084	*normal/*normal	*1/*1	Reference|Reference	Reference/Reference	Reference/Reference	Indeterminate
sample53_4085	*normal/*normal	*1/*1	Reference|Reference	Reference/Reference	Reference/Reference	Indeterminate
sample54_4086	*normal/*normal	*1/*1	Reference|Reference	Reference/Reference	Reference/Reference	Indeterminate
sample55_4052	*normal/*normal	*1/*1	Reference|Reference	Reference/Reference	Reference/Reference	Indeterminate
sample56_4087	*normal/*normal	*1/*1	Reference|Reference	Reference/Reference	Reference/Reference	Indeterminate
sample57_4088	*normal/*normal	*1/*1	Reference|Reference	Reference/Reference	Reference/Reference	Indeterminate
sample58_4089	*normal/*normal	*1/*1	Reference|Reference	Reference/Reference	Reference/Reference	Indeterminate
sample59_4053	*normal/*normal	*1/*1	Reference|Reference	Reference/Reference	Reference/Reference	Indeterminate
sample60_4054	*normal/*normal	*1/*1	Reference|Reference	Reference/Reference	Reference/Reference	Indeterminate
sample61_4090	*normal/*normal	*1/*1	Reference|Reference	Reference/Reference	Reference/Reference	Indeterminate
sample63_4056	*normal/*normal	*1/*1	Reference|Reference	Reference/Reference	Reference/Reference	Indeterminate
sample64_4066	*normal/*normal	*1/*1	Reference|Reference	Reference/Reference	Reference/Reference	Indeterminate
sample65_4067	*normal/*normal	*1/*1	Reference|Reference	Reference/Reference	Reference/Reference	Indeterminate
sample66_4058	*normal/*normal	*1/*1	Reference|Reference	Reference/Reference	Reference/Reference	Indeterminate
sample67_4091	*normal/*normal	*1/*1	Reference|Reference	Reference/Reference	Reference/Reference	Indeterminate
sample68_4092	*normal/*normal	*1/*1	Reference|Reference	Reference/Reference	Reference/Reference	Indeterminate
sample69_4057	*normal/*normal	*1/*1	Reference|Reference	Reference/Reference	Reference/Reference	Indeterminate
sample70_4059	*normal/*normal	*1/*1	Reference|Reference	Reference/Reference	Reference/Reference	Indeterminate
sample71_4060	*normal/*normal	*1/*1	Reference|Reference	Reference/Reference	Reference/Reference	Indeterminate
sample72_4061	*normal/*normal	*1/*1	Reference|Reference	Reference/Reference	Reference/Reference	Indeterminate
sample73_4062	*normal/*normal	*1/*1	Reference|Reference	Reference/Reference	Reference/Reference	Indeterminate
sample74_4063	*normal/*normal	*1/*1	Reference|Reference	Reference/Reference	Reference/Reference	Indeterminate
sample75_4064	*normal/*normal	*1/*1	Reference|Reference	Reference/Reference	Reference/Reference	Indeterminate
sample76_4483	*normal/*normal	*1/*1	Reference|Reference	Reference/Reference	Reference/Reference	Indeterminate
sample77_4093	*normal/*normal	*1/*1	Reference|Reference	Reference/Reference	Reference/Reference	Indeterminate
sample78_4094	*normal/*normal	*1/*1	Reference|Reference	Reference/Reference	Reference/Reference	Indeterminate
sample79_4095	*normal/*normal	*1/*1	Reference|Reference	Reference/Reference	Reference/Reference	Indeterminate
sample80_4096	*normal/*normal	*1/*1	Reference|Reference	Reference/Reference	Reference/Reference	Indeterminate
sample81_4097	*normal/*normal	*1/*1	Reference|Reference	Reference/Reference	Reference/Reference	Indeterminate
sample82_4098	*normal/*normal	*1/*1	Reference|Reference	Reference/Reference	Reference/Reference	Indeterminate
sample83_4484	*normal/*normal	*1/*1	Reference|Reference	Reference/Reference	Reference/Reference	Indeterminate
sample84_4519	*normal/*normal	*1/*1	Reference|Reference	Reference/Reference	Reference/Reference	Indeterminate
sample85_4101	*normal/*normal	*1/*1	Reference|Reference	Reference/Reference	Reference/Reference	Indeterminate
sample86_4102	*normal/*normal	*1/*1	Reference|Reference	Reference/Reference	Reference/Reference	Indeterminate
sample87_4103	*normal/*normal	*1/*1	Reference|Reference	Reference/Reference	Reference/Reference	Indeterminate
sample88_4104	*normal/*normal	*1/*1	Reference|Reference	Reference/Reference	Reference/Reference	Indeterminate
sample89_4105	*normal/*normal	*1/*1	Reference|Reference	Reference/Reference	Reference/Reference	Indeterminate
sample90_4106	*normal/*normal	*1/*1	Reference|Reference	Reference/Reference	Reference/Reference	Indeterminate
sample91_4107	*normal/*normal	*1/*1	Reference|Reference	Reference/Reference	Reference/Reference	Indeterminate
sample92_4108	*normal/*normal	*1/*1	Reference|Reference	Reference/Reference	Reference/Reference	Indeterminate
sample93_4109	*normal/*normal	*1/*1	Reference|Reference	Reference/Reference	Reference/Reference	Indeterminate
sample94_4110	*normal/*normal	*1/*1	Reference|Reference	Reference/Reference	Reference/Reference	Indeterminate
sample95_4111	*normal/*normal	*1/*1	Reference|Reference	Reference/Reference	Reference/Reference	Indeterminate
sample96_4112	*normal/*normal	*1/*1	Reference|Reference	Reference/Reference	Reference/Reference	Indeterminate
sample97_4113	*normal/*normal	*1/*1	Reference|Reference	Reference/Reference	Reference/Reference	Indeterminate
sample98_4114	*normal/*normal	*1/*1	Reference|Reference	Reference/Reference	Reference/Reference	Indeterminate
sample99_4115	*normal/*normal	*1/*1	Reference|Reference	Reference/Reference	Reference/Reference	Indeterminate
sample100_4116	*normal/*normal	*1/*1	Reference|Reference	Reference/Reference	Reference/Reference	Indeterminate
sample101_4117	*normal/*normal	*1/*1	Reference|Reference	Reference/Reference	Reference/Reference	Indeterminate
sample102_4118	*normal/*normal	*1/*1	Reference|Reference	Reference/Reference	Reference/Reference	Indeterminate
sample103_4119	*normal/*normal	*1/*1	Reference|Reference	Reference/Reference	Reference/Reference	Indeterminate
sample104_4120	*normal/*normal	*1/*1	Reference|Reference	Reference/Reference	Reference/Reference	Indeterminate
sample105_4121	*normal/*normal	*1/*1	Reference|Reference	Reference/Reference	Reference/Reference	Indeterminate
sample106_4122	*normal/*normal	*1/*1	Reference|Reference	Reference/Reference	Reference/Reference	Indeterminate
sample107_4123	*normal/*normal	*1/*DEL	Reference|Reference	Reference/Reference	Reference/Reference	Indeterminate
sample109_4485	*normal/*normal	*1/*1	Reference|Reference	Reference/Reference	Reference/Reference	Indeterminate
sample111_4127	*normal/*normal	*1/*1	Reference|Reference	Reference/Reference	Reference/Reference	Indeterminate
sample112_4517	*normal/*normal	*1/*1	Reference|Reference	Reference/Reference	Reference/Reference	Indeterminate
sample113_4129	*normal/*normal	*1/*1	Reference|Reference	Reference/Reference	Reference/Reference	Indeterminate
sample114_4130	*normal/*normal	*1/*1	Reference|Reference	Reference/Reference	Reference/Reference	Indeterminate
sample115_4131	*normal/*normal	*1/*DEL	Reference|Reference	Reference/Reference	Reference/Reference	Indeterminate
sample116_4132	*normal/*normal	*1/*1	Reference|Reference	Reference/Reference	Reference/Reference	Indeterminate
sample117_4133	*normal/*normal	*1/*1	Reference|Reference	Reference/Reference	Reference/Reference	Indeterminate
sample118_4134	*normal/*normal	*1/*1	Reference|Reference	Reference/Reference	Reference/Reference	Indeterminate
sample119_4135	*normal/*normal	*1/*1	Reference|Reference	Reference/Reference	Reference/Reference	Indeterminate
sample120_4136	*normal/*normal	*1/*1	Reference|Reference	Reference/Reference	Reference/Reference	Indeterminate
sample121_4137	*normal/*normal	*1/*1	Reference|Reference	Reference/Reference	Reference/Reference	Indeterminate
FD00825694	*normal/*normal	not run	Reference|Reference	Reference/Reference	Reference/Reference	Indeterminate
FD00825695	*normal/*normal	not run	Reference|Reference	Reference/Reference	Reference/Reference	Indeterminate
FD00825696	*normal/*normal	not run	Reference|Reference	Reference/Reference	Reference/Reference	Indeterminate
FD00825698	*normal/*normal	not run	Reference|Reference	Reference/Reference	Reference/Reference	Indeterminate
FD00825699	*normal/*normal	not run	Reference|Reference	Reference/Reference	Reference/Reference	Indeterminate
FD00825700	*normal/*normal	not run	Reference|Reference	Reference/Reference	Reference/Reference	Indeterminate
FD00825701	*normal/*normal	not run	Reference|Reference	Reference/Reference	Reference/Reference	Indeterminate
FD00825703	*normal/*normal	not run	Reference|Reference	Reference/Reference	Reference/Reference	Indeterminate
FD00825704	*normal/*normal	not run	Reference|Reference	Reference/Reference	Reference/Reference	Indeterminate
FD00825705	*normal/*normal	not run	Reference|Reference	Reference/Reference	Reference/Reference	Indeterminate
FD00825710	*normal/*normal	not run	Reference|Reference	Reference/Reference	Reference/Reference	Indeterminate
FD00825711	*normal/*normal	not run	Reference|Reference	Reference/Reference	Reference/Reference	Indeterminate
FD00825712	*normal/*normal	not run	Reference|Reference	Reference/Reference	Reference/Reference	Indeterminate
FD00825713	*normal/*normal	not run	Reference|Reference	Reference/Reference	Reference/Reference	Indeterminate
FD00825714	*normal/*normal	not run	Reference|Reference	Reference/Reference	Reference/Reference	Indeterminate
FD00825715	*normal/*normal	not run	Reference|Reference	Reference/Reference	Reference/Reference	Indeterminate
FD00825716	*normal/*normal	not run	Reference|Reference	Reference/Reference	Reference/Reference	Indeterminate
FD00825717	*normal/*normal	not run	Reference|Reference	Reference/Reference	Reference/Reference	Indeterminate
FD00825718	*normal/*normal	not run	Reference|Reference	Reference/Reference	Reference/Reference	Indeterminate
FD00825719	*normal/*normal	not run	Reference|Reference	Reference/Reference	Reference/Reference	Indeterminate
FD00825720	*normal/*normal	not run	Reference|Reference	Reference/Reference	Reference/Reference	Indeterminate
FD00825722	*normal/*normal	not run	Reference|Reference	Reference/Reference	Reference/Reference	Indeterminate
FD00825725	*normal/*normal	not run	Reference|Reference	Reference/Reference	Reference/Reference	Indeterminate
FD00825726	*normal/*normal	not run	Reference|Reference	Reference/Reference	Reference/Reference	Indeterminate
FD00825727	*normal/*normal	not run	Reference|Reference	Reference/Reference	Reference/Reference	Indeterminate
FD00825728	*normal/*normal	not run	Reference|Reference	Reference/Reference	Reference/Reference	Indeterminate
FD00825730	*normal/*normal	not run	Reference|Reference	Reference/Reference	Reference/Reference	Indeterminate
FD00825731	*normal/*normal	not run	Reference|Reference	Reference/Reference	Reference/Reference	Indeterminate
FD00825732	*normal/*normal	not run	Reference|Reference	Reference/Reference	Reference/Reference	Indeterminate
FD00825734	*normal/*normal	not run	Reference|Reference	Reference/Reference	Reference/Reference	Indeterminate
FD00825736	*normal/*normal	not run	Reference|Reference	Reference/Reference	Reference/Reference	Indeterminate
FD00825737	*normal/*normal	not run	Reference|Reference	Reference/Reference	Reference/Reference	Indeterminate
FD00825738	*normal/*normal	not run	Reference|Reference	Reference/Reference	Reference/Reference	Indeterminate
FD00825739	*normal/*normal	not run	Reference|Reference	Reference/Reference	Reference/Reference	Indeterminate
FD00825740	*normal/*normal	not run	Reference|Reference	Reference/Reference	Reference/Reference	Indeterminate
FD00825741	*normal/*normal	not run	Reference|Reference	Reference/Reference	Reference/Reference	Indeterminate
FD00825742	*normal/*normal	not run	Reference|Reference	Reference/Reference	Reference/Reference	Indeterminate
FD00825743	*normal/*normal	not run	Reference|Reference	Reference/Reference	Reference/Reference	Indeterminate

## Sheet: CFTR_Genotype-Phenotype
CFTR Genotype-Phenotype Results
Diplotypes identified in the study	No of subjects with genotype	Genotype frequency	Genotype frequency (%)	African American/Afro-Caribbean	Central/South Asian	East Asian	European	Latino	Near Eastern	Sub-Saharan African	Phenotype prediction			Phenotype	No of subjects with phenotype	Phenotype frequency	Phenotype frequency (%)	African American/Afro-Caribbean	Central/South Asian	East Asian	European	Latino	Near Eastern	Sub-Saharan African
Reference/Reference	459	1	100								Indeterminate			Indeterminate	459	1	100
Total no of subjects	459
Total no of subjects with accutrately assigned genotypes	459													Total	459
Notes: No of subjcets with accurately assigned genotypes by two tools were considered when calculating frequencies. Phenotypes, allele definitions were assigned referring data at PharmGKB (https://www.pharmgkb.org/page/cftrRefMaterials), CPIC and PyPGx interpretation

## Sheet: G6PD_Consensus_Results
G6PD Consensus Star Allele Results
Notes:
G6PD*B allele called by Aldy (*1 /standared copy number configuration from Stargazer) is the reference/wild type with no key variants defined
Copy number results from Stargazer is due to the gender deferences in X chromosome
Each case was manually evaluated and consensus was interpreted considering the gender of the sample
SampleID	Aldy_genotype	Stargazer_genotype	PyPGx_genotype	Consensus_genotype	Predicted_phenotype	Sex of Subjects from metadata
20201015-0005	*B/*B	*1/*1x2	B/B	*B/*B	wild-type	F
20201015-0006	*B/*B	*1/*1x2	B/B	*B/*B	wild-type	F
20201015-0007	*B/*B	*1/*DEL	B/*MALE	B/*MALE	wild-type	M
20201015-0008	*B/*B	*1/*1x2	B/B	*B/*B	wild-type	F
20201015-0009	*B/*B	*1/*1x2	B/B	*B/*B	wild-type	F
20201015-0010	*B/*B	*1/*1x2	B/B	*B/*B	wild-type	F
20201015-0011	*B/*B	*1/*1x2	B/B	*B/*B	wild-type	F
20201015-0012	*B/*B	*1/*DEL	B/*MALE	B/*MALE	wild-type	M
20201015-0013	*B/*B	*1/*1x2	B/B	*B/*B	wild-type	F
20201015-0014	*B/*B	*1/*DEL	B/*MALE	B/*MALE	wild-type	M
20201015-0015	*B/*B	*1/*DEL	B/*MALE	B/*MALE	wild-type	M
20201015-0016	*B/*B	*1/*DEL	B/*MALE	B/*MALE	wild-type	M
20201015-0017	*B/*B	*1/*1x2	B/B	*B/*B	wild-type	F
20201015-0018	*B/*B	*1/*1x2	B/B	*B/*B	wild-type	F
20201015-0019	*B/*B	*1/*1x2	B/B	*B/*B	wild-type	F
20201015-0020	*B/*B	*1/*DEL	B/*MALE	B/*MALE	wild-type	M
20201015-0021	*B/*B	*1/*DEL	B/*MALE	B/*MALE	wild-type	M
20201015-0022	*B/*B	*1/*1x2	B/B	*B/*B	wild-type	F
20201015-0023	*B/*B	*1/*DEL	B/*MALE	B/*MALE	wild-type	M
20201015-0024	*B/*B	*1/*1x2	B/B	*B/*B	wild-type	F
20201015-0025	*B/*B	*1/*DEL	B/*MALE	B/*MALE	wild-type	M
20201015-0026	*B/*B	*1/*1x2	B/B	*B/*B	wild-type	F
20201015-0027	*B/*B	*1/*1x2	B/B	*B/*B	wild-type	F
20201015-0028	*B/*B	*1/*DEL	B/*MALE	B/*MALE	wild-type	M
20201015-0029	*B/*B	*1/*DEL	B/*MALE	B/*MALE	wild-type	M
20201015-0030	*B/*B	*1/*1x2	B/B	*B/*B	wild-type	F
20201015-0031	*B/*B	*1/*1x2	B/B	*B/*B	wild-type	F
20201015-0032	*B/*B	*1/*1x2	B/B	*B/*B	wild-type	F
20201015-0033	*B/*B	*1/*DEL	B/*MALE	B/*MALE	wild-type	M
20201015-0034	*B/*B	*1/*1x2	B/B	*B/*B	wild-type	F
20201015-0035	*B/*B	*1/*DEL	B/*MALE	B/*MALE	wild-type	M
20201015-0036	*B/*B	*1/*1x2	B/B	*B/*B	wild-type	F
20201015-0037	*B/*B	*1/*DEL	B/*MALE	B/*MALE	wild-type	M
20201015-0038	*B/*B	*1/*1x2	B/B	*B/*B	wild-type	F
20201015-0039	*B/*B	*1/*1x2	B/B	*B/*B	wild-type	F
20201015-0040	*B/*B	*1/*1x2	B/B	*B/*B	wild-type	F
20201015-0041	*B/*B	*1/*DEL	B/*MALE	B/*MALE	wild-type	M
20201015-0042	*B/*B	*1/*1x2	B/B	*B/*B	wild-type	F
20201015-0043	*B/*B	*1/*1x2	B/B	*B/*B	wild-type	F
20201015-0044	*B/*B	*1/*1x2	B/B	*B/*B	wild-type	F
20201015-0045	*B/*B	*1/*1x2	B/B	*B/*B	wild-type	F
20201015-0046	*B/*B	*1/*DEL	B/*MALE	B/*MALE	wild-type	M
20201015-0047	*B/*B	*1/*DEL	B/*MALE	B/*MALE	wild-type	M
20201015-0048	*B/*B	*1/*DEL	B/*MALE	B/*MALE	wild-type	M
20201015-0049	*B/*B	*1/*1x2	B/B	*B/*B	wild-type	F
20201015-0050	*B/*B	*1/*DEL	B/*MALE	*B/MALE - Possible whole gene deletion	Possible whole gene deletion	F
20201015-0051	*B/*B	*1/*1x2	B/B	*B/*B	wild-type	F
20201015-0052	*B/*B	*1/*1x2	B/B	*B/*B	wild-type	F
20201015-0053	*B/*B	*1/*1x2	B/B	*B/*B	wild-type	F
20201015-0054	*B/*B	*1/*DEL	B/*MALE	B/*MALE	wild-type	M
20201015-0055	*B/*B	*1/*DEL	B/*MALE	*B/MALE - Possible whole gene deletion	Possible whole gene deletion	F
20201015-0056	*B/*B	*1/*DEL	B/*MALE	B/*MALE	wild-type	M
20201015-0057	*B/*B	*1/*1	B/B	*B/*B	wild-type	F
20201015-0058	*B/*B	*1/*1x2	B/B	*B/*B	wild-type	F
20201015-0060	*B/*B	*1/*DEL	B/*MALE	B/*MALE	wild-type	M
20201015-0061	*B/*B	*1/*1x2	B/B	*B/*B	wild-type	F
20201015-0062	*B/*B	*1/*1x2	B/B	*B/*B	wild-type	F
20201015-0063	*B/*B	*1/*1x2	B/B	*B/*B	wild-type	F
20201015-0064	*B/*B	*1/*DEL	B/*MALE	B/*MALE	wild-type	M
20201015-0065	*B/*B	*1/*DEL	B/*MALE	B/*MALE	wild-type	M
20201015-0066	*B/*B	*1/*DEL	B/*MALE	B/*MALE	wild-type	M
20201015-0067	*B/*B	*1/*1x2	B/B	*B/*B	wild-type	F
20201015-0068	*B/*B	*1/*DEL	B/*MALE	B/*MALE	wild-type	M
20201015-0069	*B/*B	*1/*DEL	B/*MALE	B/*MALE	wild-type	M
20201015-0070	*B/*B	*1/*1x2	B/B	*B/*B	wild-type	F
20201015-0071	*B/*B	*1/*DEL	B/*MALE	B/*MALE	wild-type	M
20201015-0072	*B/*B	*1/*1x2	B/B	*B/*B	wild-type	F
20201015-0073	*B/*B	*1/*DEL	B/*MALE	B/*MALE	wild-type	M
20201015-0074	*B/*B	*1/*1x2	B/B	*B/*B	wild-type	F
20201015-0076	*B/*B	*1/*1x2	B/B	*B/*B	wild-type	F
20201015-0077	*B/*B	*1/*1x2	B/B	*B/*B	wild-type	F
20201015-0078	*B/*B	*1/*1x2	B/B	*B/*B	wild-type	F
20201015-0079	*B/*B	*1/*1x2	B/B	*B/*B	wild-type	F
20201015-0080	*B/*B	*1/*DEL	B/*MALE	B/*MALE	wild-type	M
20201015-0081	*B/*B	*1/*DEL	B/*MALE	B/*MALE	wild-type	M
20201015-0082	*B/*B	*1/*1x2	B/B	*B/*B	wild-type	F
20201015-0083	*B/*B	*1/*1x2	B/B	*B/*B	wild-type	F
20201015-0084	*B/*B	*1/*1x2	B/B	*B/*B	wild-type	F
20201015-0085	*B/*B	*1/*DEL	B/*MALE	B/*MALE	wild-type	M
20201015-0086	*B/*B	*1/*DEL	B/*MALE	B/*MALE	wild-type	M
20201015-0087	*B/*B	*1/*DEL	B/*MALE	B/*MALE	wild-type	M
20201015-0088	*B/*B	*1/*1x2	B/B	*B/*B	wild-type	F
20201015-0089	*B/*B	*1/*1x2	B/B	*B/*B	wild-type	F
20201015-0090	*B/*B	*1/*DEL	B/*MALE	B/*MALE	wild-type	M
20201015-0091	*B/*B	*1/*DEL	B/*MALE	B/*MALE	wild-type	M
20201015-0092	*B/*B	*1/*DEL	B/*MALE	B/*MALE	wild-type	M
20201015-0093	*B/*B	*1/*DEL	B/*MALE	B/*MALE	wild-type	M
20201015-0094	*B/*B	*1/*DEL	B/*MALE	B/*MALE	wild-type	M
20201015-0095	*B/*B	*1/*1x2	B/B	*B/*B	wild-type	F
20201015-0096	*B/*B	*1/*DEL	B/*MALE	B/*MALE	wild-type	M
20201015-0097	*B/*B	*1/*DEL	B/*MALE	B/*MALE	wild-type	M
20201015-0098	*B/*B	*1/*1x2	B/B	*B/*B	wild-type	F
20201015-0099	*B/*B	*1/*1x2	B/B	*B/*B	wild-type	F
20201015-0100	*B/*B	*1/*DEL	B/*MALE	B/*MALE	wild-type	M
20201015-0101	*B/*B	*1/*1x2	B/B	*B/*B	wild-type	F
20201015-0102	*B/*B	*1/*1x2	B/B	*B/*B	wild-type	F
20201015-0103	*B/*B	*1/*1x2	B/B	*B/*B	wild-type	F
20201015-0104	*B/*B	*1/*DEL	B/*MALE	B/*MALE	wild-type	M
20201015-0106	*B/*B	*1/*DEL	B/*MALE	B/*MALE	wild-type	M
20201015-0107	*B/*B	*1/*1x2	B/B	*B/*B	wild-type	F
20201015-0108	*B/*B	*1/*1x2	B/B	*B/*B	wild-type	F
20201015-0109	*B/*B	*1/*1x2	B/B	*B/*B	wild-type	F
20201015-0110	*B/*B	*1/*1x2	B/B	*B/*B	wild-type	F
20201015-0111	*B/*B	*1/*DEL	B/*MALE	B/*MALE	wild-type	M
20201015-0112	*B/*B	*1/*1x2	B/B	*B/*B	wild-type	F
20201015-0113	*B/*B	*1/*1x2	B/B	*B/*B	wild-type	F
20201015-0114	*B/*B	*1/*1x2	B/B	*B/*B	wild-type	F
20201015-0115	*B/*B	*1/*DEL	B/*MALE	B/*MALE	wild-type	M
20201015-0116	*B/*B	*1/*DEL	B/*MALE	B/*MALE	wild-type	M
20201015-0117	*B/*B	*1/*1x2	B/B	*B/*B	wild-type	F
20201015-0118	*B/*B	*1/*1x2	B/B	*B/*B	wild-type	F
20201015-0119	*B/*B	*1/*DEL	B/*MALE	B/*MALE	wild-type	M
20201015-0120	*B/*B	*1/*DEL	B/*MALE	B/*MALE	wild-type	M
20201015-0121	*B/*B	*1/*1x2	B/B	*B/*B	wild-type	F
20201015-0122	*B/*B	*1/*DEL	B/*MALE	B/*MALE	wild-type	M
20201015-0123	*B/*B	*1/*DEL	B/*MALE	B/*MALE	wild-type	M
20201015-0124	*B/*B	*1/*DEL	B/*MALE	B/*MALE	wild-type	M
20201015-0125	*B/*B	*1/*DEL	B/*MALE	B/*MALE	wild-type	M
20201015-0126	*B/*B	*1/*1x2	B/B	*B/*B	wild-type	F
20201015-0127	*B/*B	*1/*DEL	B/*MALE	B/*MALE	wild-type	M
20201015-0128	*B/*B	*1/*1x2	B/B	*B/*B	wild-type	F
20201015-0129	*B/*B	*1/*1x2	B/B	*B/*B	wild-type	F
20201015-0130	*B/*B	*1/*DEL	B/*MALE	B/*MALE	wild-type	M
20201015-0131	*B/*B	*1/*DEL	B/*MALE	B/*MALE	wild-type	M
20201015-0132	*B/*B	*1/*DEL	B/*MALE	B/*MALE	wild-type	M
20201015-0133	*B/*B	*1/*DEL	B/*MALE	B/*MALE	wild-type	M
20201015-0134	*B/*B	*1/*DEL	B/*MALE	B/*MALE	wild-type	M
20201015-0135	*B/*B	*1/*DEL	B/*MALE	B/*MALE	wild-type	M
20201015-0136	*B/*B	*1/*1x2	B/B	*B/*B	wild-type	F
20201015-0137	*B/*B	*1/*DEL	B/*MALE	B/*MALE	wild-type	M
20201015-0138	*B/*B	*1/*1x2	B/B	*B/*B	wild-type	F
20201015-0139	*B/*B	*1/*1x2	B/B	*B/*B	wild-type	F
20201015-0140	*B/*B	*1/*DEL	B/*MALE	B/*MALE	wild-type	M
20201015-0141	*B/*B	*1/*DEL	B/*MALE	B/*MALE	wild-type	M
20201015-0142	*B/*B	*1/*DEL	B/*MALE	B/*MALE	wild-type	M
20201015-0143	*B/*B	*1/*1x2	B/B	*B/*B	wild-type	F
20201015-0144	*B/*B	*1/*1x2	B/B	*B/*B	wild-type	F
20201015-0145	*B/*B	*1/*1x2	B/B	*B/*B	wild-type	F
20201015-0146	*B/*B	*1/*DEL	B/*MALE	B/*MALE	wild-type	M
20201015-0147	*B/*B	*1/*1x2	B/B	*B/*B	wild-type	F
20201015-0148	*B/*B	*1/*DEL	B/*MALE	B/*MALE	wild-type	M
20201015-0149	*B/*B	*1/*1x2	B/B	*B/*B	wild-type	F
20201015-0150	*B/*B	*1/*DEL	B/*MALE	B/*MALE	wild-type	M
20201015-0151	*B/*B	*1/*1x2	B/B	*B/*B	wild-type	F
20201015-0152	*B/*B	*1/*DEL	B/*MALE	B/*MALE	wild-type	M
20201015-0153	*B/*B	*1/*DEL	B/*MALE	B/*MALE	wild-type	M
20201015-0154	*B/*B	*1/*DEL	B/*MALE	B/*MALE	wild-type	M
20201015-0155	*B/*B	*1/*1x2	B/B	*B/*B	wild-type	F
20201015-0156	*B/*B	*1/*1x2	B/B	*B/*B	wild-type	F
20201015-0157	*B/*B	*1/*1x2	B/B	*B/*B	wild-type	F
20201015-0158	*B/*B	*1/*DEL	B/*MALE	B/*MALE	wild-type	M
20201015-0159	*B/*B	*1/*1x2	B/B	*B/*B	wild-type	F
20201015-0160	*B/*B	*1/*DEL	B/*MALE	B/*MALE	wild-type	M
20201015-0161	*B/*B	*1/*DEL	B/*MALE	B/*MALE	wild-type	M
20201015-0162	*B/*B	*1/*1x2	B/B	*B/*B	wild-type	F
20201015-0163	*B/*B	*1/*1x2	B/B	*B/*B	wild-type	F
20201015-0164	*B/*B	*1/*DEL	B/*MALE	B/*MALE	wild-type	M
20201015-0165	*B/*B	*1/*DEL	B/*MALE	B/*MALE	wild-type	M
20201015-0166	*B/*B	*1/*1x2	B/B	*B/*B	wild-type	F
20201015-0167	*B/*B	*1/*DEL	B/*MALE	B/*MALE	wild-type	M
20201015-0168	*B/*B	*1/*DEL	B/*MALE	B/*MALE	wild-type	M
20201015-0169	*B/*B	*1/*DEL	B/*MALE	B/*MALE	wild-type	M
20201015-0170	*B/*B	*1/*1x2	B/B	*B/*B	wild-type	F
20201015-0171	*B/*B	*1/*DEL	B/*MALE	B/*MALE	wild-type	M
20201015-0172	*B/*B	*1/*DEL	B/*MALE	B/*MALE	wild-type	M
20201015-0173	*B/*B	*1/*DEL	B/*MALE	B/*MALE	wild-type	M
20201015-0174	*B/*B	*1/*DEL	B/*MALE	B/*MALE	wild-type	M
20201015-0175	*B/*B	*1/*1x2	B/B	*B/*B	wild-type	F
20201015-0176	*B/*B	*1/*DEL	B/*MALE	B/*MALE	wild-type	M
20201015-0177	*B/*B	*1/*1x2	B/B	*B/*B	wild-type	F
20201015-0178	*B/*B	*1/*1x2	B/B	*B/*B	wild-type	F
20201015-0179	*B/*B	*1/*1x2	B/B	*B/*B	wild-type	F
20201015-0180	*B/*B	*1/*1x2	B/B	*B/*B	wild-type	F
20201015-0181	*B/*B	*1/*DEL	B/*MALE	B/*MALE	wild-type	M
20201015-0182	*B/*B	*1/*DEL	B/*MALE	B/*MALE	wild-type	M
20201015-0183	*B/*B	*1/*1x2	B/B	*B/*B	wild-type	F
20201015-0184	*B/*B	*1/*1x2	B/B	*B/*B	wild-type	F
20201015-0185	*B/*B	*1/*1x2	B/B	*B/*B	wild-type	F
20201015-0186	*B/*B	*1/*DEL	B/*MALE	B/*MALE	wild-type	M
20201015-0187	*B/*B	*1/*DEL	B/*MALE	B/*MALE	wild-type	M
20201015-0188	*B/*B	*1/*DEL	B/*MALE	B/*MALE	wild-type	M
20201015-0189	*B/*B	*1/*1x2	B/B	*B/*B	wild-type	F
20201015-0190	*B/*B	*1/*1x2	B/B	*B/*B	wild-type	F
20201015-0191	*B/*B	*1/*1x2	B/B	*B/*B	wild-type	F
20201015-0192	*B/*B	*1/*1x2	B/B	*B/*B	wild-type	F
20201015-0193	*B/*B	*1/*DEL	B/*MALE	B/*MALE	wild-type	M
20201015-0194	*B/*B	*1/*DEL	B/*MALE	B/*MALE	wild-type	M
20201015-0195	*B/*B	*1/*1x2	B/B	*B/*B	wild-type	F
20201015-0196	*B/*B	*1/*DEL	B/*MALE	B/*MALE	wild-type	M
20201015-0197	*B/*B	*1/*1x2	B/B	*B/*B	wild-type	F
20201015-0198	*B/*B	*1/*1x2	B/B	*B/*B	wild-type	F
20201015-0199	*B/*B	*1/*DEL	B/*MALE	B/*MALE	wild-type	M
20201015-0200	*B/*B	*1/*DEL	B/*MALE	B/*MALE	wild-type	M
20201015-0201	*B/*B	*1/*1x2	B/B	*B/*B	wild-type	F
20201015-0202	*B/*B	*1/*1	B/*MALE	B/*MALE	wild-type	M
20201015-0203	*B/*B	*1/*DEL	B/*MALE	B/*MALE	wild-type	M
20201015-0204	*B/*B	*1/*1x2	B/B	*B/*B	wild-type	F
20201015-0205	*B/*B	*1/*1x2	B/B	*B/*B	wild-type	F
20201015-0206	*B/*B	*1/*DEL	B/*MALE	B/*MALE	wild-type	M
20201015-0207	*B/*B	*1/*DEL	B/*MALE	B/*MALE	wild-type	M
20201015-0208	*B/*B	*1/*1x2	B/B	*B/*B	wild-type	F
20201015-0209	*B/*B	*1/*DEL	B/*MALE	B/*MALE	wild-type	M
20201015-0211	*B/*B	*1/*1x2	B/B	*B/*B	wild-type	F
20201015-0212	*B/*B	*1/*1x2	B/B	*B/*B	wild-type	F
20201015-0213	*B/*B	*1/*1x2	B/B	*B/*B	wild-type	F
20201015-0214	*B/*B	*1/*1x2	B/B	*B/*B	wild-type	F
20201015-0215	*B/*B	*1/*DEL	B/*MALE	B/*MALE	wild-type	M
20201015-0216	*B/*B	*1/*DEL	B/*MALE	B/*MALE	wild-type	M
20201015-0217	*B/*B	*1/*DEL	B/*MALE	B/*MALE	wild-type	M
20201015-0218	*B/*B	*1/*DEL	B/*MALE	B/*MALE	wild-type	M
20201015-0219	*B/*B	*1/*DEL	B/*MALE	B/*MALE	wild-type	M
20201015-0220	*B/*B	*1/*1x2	B/B	*B/*B	wild-type	F
20201015-0221	*B/*B	*1/*DEL	B/*MALE	B/*MALE	wild-type	M
20201015-0222	*B/*B	*1/*DEL	B/*MALE	B/*MALE	wild-type	M
20201015-0223	*B/*B	*1/*1x2	B/B	*B/*B	wild-type	F
20201015-0224	*B/*B	*1/*DEL	B/*MALE	B/*MALE	wild-type	M
20201015-0225	*B/*B	*1/*1x2	B/B	*B/*B	wild-type	F
20201015-0226	*B/*B	*1/*DEL	B/*MALE	B/*MALE	wild-type	M
20201015-0227	*B/*B	*1/*DEL	B/*MALE	B/*MALE	wild-type	M
20201015-0228	*B/*B	*1/*1x2	B/B	*B/*B	wild-type	F
20201015-0229	*B/*B	*1/*DEL	B/*MALE	B/*MALE	wild-type	M
20201015-0230	*B/*B	*1/*DEL	B/*MALE	B/*MALE	wild-type	M
20201015-0231	*B/*B	*1/*1x2	B/B	*B/*B	wild-type	F
20201015-0232	*B/*B	*1/*DEL	B/*MALE	B/*MALE	wild-type	M
20201015-0233	*B/*B	*1/*DEL	B/*MALE	B/*MALE	wild-type	M
20201015-0234	*B/*B	*1/*DEL	B/*MALE	B/*MALE	wild-type	M
20201015-0235	*B/*B	*1/*DEL	B/*MALE	B/*MALE	wild-type	M
20201015-0236	*B/*B	*1/*DEL	B/*MALE	B/*MALE	wild-type	M
20201015-0237	*B/*B	*1/*1x2	B/B	*B/*B	wild-type	F
20201015-0239	*B/*B	*1/*DEL	B/*MALE	B/*MALE	wild-type	M
20201015-0240	*B/*B	*1/*DEL	B/*MALE	B/*MALE	wild-type	M
20201015-0241	*B/*B	*1/*1x2	B/B	*B/*B	wild-type	F
20201015-0242	*B/*B	*1/*1x2	B/B	*B/*B	wild-type	F
20201015-0243	*B/*B	*1/*DEL	B/*MALE	B/*MALE	wild-type	M
20201015-0244	*B/*B	*1/*DEL	B/*MALE	B/*MALE	wild-type	M
20201015-0245	*B/*B	*1/*DEL	B/*MALE	B/*MALE	wild-type	M
20201015-0246	*B/*B	*1/*DEL	B/*MALE	B/*MALE	wild-type	M
20201015-0247	*B/*B	*1/*DEL	B/*MALE	B/*MALE	wild-type	M
20201015-0248	*B/*B	*1/*DEL	B/*MALE	B/*MALE	wild-type	M
20201015-0249	*B/*B	*1/*DEL	B/*MALE	B/*MALE	wild-type	M
20201015-0250	*B/*B	*1/*DEL	B/*MALE	B/*MALE	wild-type	M
20201015-0251	*B/*B	*1/*DEL	B/*MALE	B/*MALE	wild-type	M
20201015-0252	*B/*B	*1/*DEL	B/*MALE	B/*MALE	wild-type	M
20201015-0253	*B/*B	*1/*DEL	B/*MALE	B/*MALE	wild-type	M
20201015-0254	*B/*B	*1/*1x2	B/B	*B/*B	wild-type	F
20201015-0255	*B/*B	*1/*DEL	B/*MALE	B/*MALE	wild-type	M
20201015-0256	*B/*B	*1/*1x2	B/B	*B/*B	wild-type	F
20201015-0257	*B/*B	*1/*DEL	B/*MALE	B/*MALE	wild-type	M
20201015-0258	*B/*B	*1/*DEL	B/*MALE	B/*MALE	wild-type	M
20201015-0259	*B/*B	*1/*1x2	B/B	*B/*B	wild-type	F
20201015-0260	*B/*B	*1/*DEL	B/*MALE	B/*MALE	wild-type	M
20201015-0262	*B/*B	*1/*1x2	B/B	*B/*B	wild-type	F
20201015-0263	*B/*B	*1/*DEL	B/*MALE	B/*MALE	wild-type	M
20201015-0264	*B/*B	*1/*DEL	B/*MALE	B/*MALE	wild-type	M
20201015-0265	*B/*B	*1/*DEL	B/*MALE	B/*MALE	wild-type	M
20201015-0266	*B/*B	*1/*1x2	B/B	*B/*B	wild-type	F
20201015-0267	*B/*B	*1/*DEL	B/*MALE	B/*MALE	wild-type	M
20201015-0268	*B/*B	*1/*1x2	B/B	*B/*B	wild-type	F
20201015-0269	*B/*B	*1/*1x2	B/B	*B/*B	wild-type	F
20201015-0270	*B/*B	*1/*DEL	B/*MALE	B/*MALE	wild-type	M
20201015-0271	*B/*B	*1/*DEL	B/*MALE	B/*MALE	wild-type	M
20201015-0272	*B/*B	*1/*DEL	B/*MALE	B/*MALE	wild-type	M
20201015-0273	*B/*B	*1/*1x2	B/B	*B/*B	wild-type	F
20201015-0274	*B/*B	*1/*DEL	B/*MALE	B/*MALE	wild-type	M
20201015-0275	*B/*B	*1/*DEL	B/*MALE	B/*MALE	wild-type	M
20201015-0276	*B/*B	*1/*DEL	B/*MALE	B/*MALE	wild-type	M
20201015-0277	*B/*B	*1/*DEL	B/*MALE	B/*MALE	wild-type	M
20201015-0278	*B/*B	*1/*DEL	B/*MALE	B/*MALE	wild-type	M
20201015-0279	*B/*B	*1/*DEL	B/*MALE	B/*MALE	wild-type	M
20201015-0280	*B/*B	*1/*DEL	B/*MALE	B/*MALE	wild-type	M
20201015-0281	*B/*B	*1/*DEL	B/*MALE	B/*MALE	wild-type	M
20201015-0282	*B/*B	*1/*1x2	B/B	*B/*B	wild-type	F
20210224-0027	*B/*B	*1/*1x2	B/B	*B/*B	wild-type	#N/A
FD03058_408	*B/*B	*1/*DEL	B/*MALE	B/*MALE	wild-type	M
FD03058_409	*B/*B	*1/*1x2	B/B	*B/*B	wild-type	F
FD03058_416	*B/*B	*1/*1x2	B/B	*B/*B	wild-type	F
FD03058_417	*B/*B	*1/*DEL	B/*MALE	B/*MALE	wild-type	M
FD03058_424	*B/*B	*1/*1x2	B/B	*B/*B	wild-type	F
FD03058_425	*B/*B	*1/*DEL	B/*MALE	B/*MALE	wild-type	M
FD03058_431	*B/*B	*1/*DEL	B/*MALE	B/*MALE	wild-type	M
FD03058_432	*B/*B	*1/*DEL	B/*MALE	B/*MALE	wild-type	M
FD03058_439	*B/*B	*1/*DEL	B/*MALE	B/*MALE	wild-type	M
FD03058_440	*B/*B	*1/*DEL	B/*MALE	B/*MALE	wild-type	M
FD03058_441	*B/*B	*1/*DEL	B/*MALE	B/*MALE	wild-type	M
FD03058_447	*B/*B	*1/*DEL	B/*MALE	B/*MALE	wild-type	M
FD03058_448	*B/*B	*1/*1x2	B/B	*B/*B	wild-type	F
FD03058_449	*B/*B	*1/*1x2	B/B	*B/*B	wild-type	F
FD03058_455	*B/*B	*1/*1x2	B/B	*B/*B	wild-type	F
FD03058_456	*B/*B	*1/*DEL	B/*MALE	B/*MALE	wild-type	M
FD03058_457	*B/*B	*1/*1x2	B/B	*B/*B	wild-type	F
FD03058_463	*B/*B	*1/*1x2	B/B	*B/*B	wild-type	F
FD03058_464	*B/*B	*1/*DEL	B/*MALE	B/*MALE	wild-type	M
FD03058_465	*B/*B	*1/*1x2	B/B	*B/*B	wild-type	F
FD03058_471	*B/*B	*1/*DEL	B/*MALE	B/*MALE	wild-type	M
FD03058_472	*B/*B	*1/*DEL	B/*MALE	B/*MALE	wild-type	M
FD03058_473	*B/*B	*1/*1x2	B/B	*B/*B	wild-type	F
FD03058_479	*B/*B	*1/*1x2	B/B	*B/*B	wild-type	F
FD03058_480	*B/*B	*1/*1x2	B/B	*B/*B	wild-type	F
FD03058_481	*B/*B	*1/*DEL	B/*MALE	B/*MALE	wild-type	M
FD03058_488	*B/*B	*1/*DEL	B/*MALE	B/*MALE	wild-type	M
FD03058_495	*B/*B	*1/*1x2	B/B	*B/*B	wild-type	F
FD03058_496	*B/*B	*1/*DEL	B/*MALE	B/*MALE	wild-type	M
FD03058_497	*B/*B	*1/*1x2	B/B	*B/*B	wild-type	#N/A
sample1_4019	*B/*B	*1/*DEL	B/*MALE	B/*MALE	wild-type	M
sample2_4020	*B/*B	*1/*DEL	B/*MALE	B/*MALE	wild-type	M
sample3_4021	*B/*B	*1/*DEL	B/*MALE	B/*MALE	wild-type	M
sample4_4022	*B/*B	*1/*DEL	B/*MALE	B/*MALE	wild-type	M
sample5_4023	*B/*B	*1/*1x2	B/B	*B/*B	wild-type	F
sample6_4024	*B/*B	*1/*DEL	B/*MALE	B/*MALE	wild-type	M
sample7_4025	*B/*B	*1/*DEL	B/*MALE	B/*MALE	wild-type	M
sample8_4068	*B/*B	*1x2/*102	B/B	*B/*B	wild-type	F
sample9_4518	*B/*B	*1/*DEL	B/*MALE	B/*MALE	wild-type	M
sample10_4069	*B/*B	*1/*DEL	B/*MALE	B/*MALE	wild-type	M
sample11_4027	*B/*B	*1/*1x2	B/B	*B/*B	wild-type	F
sample12_4028	*B/*B	*1/*1x2	B/B	*B/*B	wild-type	F
sample13_4070	*B/*B	*1/*DEL	B/*MALE	B/*MALE	wild-type	M
sample14_4029	*B/*B	*1/*DEL	B/*MALE	B/*MALE	wild-type	M
sample15_4030	*B/*B	*1/*1x2	B/B	*B/*B	wild-type	F
sample16_4071	*B/*B	*1/*1x2	B/B	*B/*B - Possible whole gene duplication	Possible whole gene duplication	M
sample17_4520	*B/*B	*1/*DEL	B/*MALE	B/*MALE	wild-type	M
sample18_4072	*B/*B	*1/*1x2	B/B	*B/*B	wild-type	F
sample19_4073	*B/*B	*1/*DEL	B/*MALE	B/*MALE	wild-type	M
sample20_4032	*B/*B	*1/*1x2	B/B	*B/*B	wild-type	F
sample21_4034	*B/*B	*1/*DEL	B/*MALE	B/*MALE	wild-type	M
sample22_4033	*B/*B	*1/*1x2	B/B	*B/*B	wild-type	F
sample23_4035	*B/*B	*1/*DEL	B/*MALE	B/*MALE	wild-type	M
sample24_4036	*B/*B	*1/*DEL	B/*MALE	B/*MALE	wild-type	M
sample25_4037	*B/*B	*1/*1x2	B/B	*B/*B	wild-type	F
sample26_4038	*B/*B	*1/*1x2	B/B	*B/*B	wild-type	F
sample27_4074	*B/*B	*1/*DEL	B/*MALE	B/*MALE	wild-type	M
sample28_4075	*B/*B	*1/*DEL	B/*MALE	B/*MALE	wild-type	M
sample29_4039	*B/*B	*1/*1x2	B/B	*B/*B	wild-type	F
sample30_4076	*B/*B	*1/*1x2	B/B	*B/*B	wild-type	F
sample31_4077	*B/*B	*1/*1x2	B/B	*B/*B	wild-type	F
sample32_4078	*B/*B	*1/*1x2	B/B	*B/*B	wild-type	F
sample33_4040	*B/*B	*1/*DEL	B/*MALE	B/*MALE	wild-type	M
sample34_4079	*B/*B	*1/*1x2	B/B	*B/*B	wild-type	F
sample35_4041	*B/*B	*1/*DEL	B/*MALE	B/*MALE	wild-type	M
sample36_4042	*B/*B	*1/*1x2	B/B	*B/*B	wild-type	F
sample37_4043	*B/*B	*1/*1x2	B/B	*B/*B	wild-type	F
sample38_4044	*B/*B	*1/*1x2	B/B	*B/*B	wild-type	F
sample39_4080	*B/*B	*1/*1x2	B/B	*B/*B	wild-type	F
sample40_4065	*B/*B	*1/*DEL	B/*MALE	B/*MALE	wild-type	M
sample41_4045	*B/*B	*1/*DEL	B/*MALE	B/*MALE	wild-type	M
sample42_4046	*B/*B	*1/*1x2	B/B	*B/*B	wild-type	F
sample43_4047	*B/*B	*1/*1x2	B/B	*B/*B	wild-type	F
sample44_4048	*B/*B	*1/*1x2	B/B	*B/*B	wild-type	F
sample45_4081	*B/*B	*1/*DEL	B/*MALE	B/*MALE	wild-type	M
sample46_4049	*B/*B	*1/*1x2	B/B	*B/*B	wild-type	F
sample47_4050	*B/*B	*1/*DEL	B/*MALE	B/*MALE	wild-type	M
sample48_4482	*B/*B	*1/*DEL	B/*MALE	B/*MALE	wild-type	M
sample49_4051	*B/*B	*1/*DEL	B/*MALE	*B/MALE - Possible whole gene deletion	Possible whole gene deletion	F
sample50_4082	*B/*B	*1/*DEL	B/*MALE	B/*MALE	wild-type	M
sample51_4083	*B/*B	*1/*1x2	B/B	*B/*B	wild-type	F
sample52_4084	*B/*B	*1/*1x2	B/B	*B/*B	wild-type	F
sample53_4085	*B/*B	*1/*1x2	B/B	*B/*B	wild-type	F
sample54_4086	*B/*B	*1/*1x2	B/B	*B/*B	wild-type	F
sample55_4052	*B/*B	*1/*1x2	B/B	*B/*B - Possible whole gene duplication	Possible whole gene duplication	M
sample56_4087	*B/*B	*1/*1x2	B/B	*B/*B	wild-type	F
sample57_4088	*B/*B	*1/*1x2	B/B	*B/*B	wild-type	F
sample58_4089	*B/*B	*1/*DEL	B/*MALE	B/*MALE	wild-type	M
sample59_4053	*B/*B	*1/*DEL	B/*MALE	B/*MALE	wild-type	M
sample60_4054	*B/*B	*1/*DEL	B/*MALE	B/*MALE	wild-type	M
sample61_4090	*B/*B	*1/*1x2	B/B	*B/*B	wild-type	F
sample63_4056	*B/*B	*1/*DEL	B/*MALE	B/*MALE	wild-type	M
sample64_4066	*B/*B	*1/*DEL	B/*MALE	B/*MALE	wild-type	M
sample65_4067	*B/*B	*1/*1x2	B/B	*B/*B	wild-type	F
sample66_4058	*B/*B	*1/*DEL	B/*MALE	B/*MALE	wild-type	M
sample67_4091	*B/*B	*1/*DEL	B/*MALE	B/*MALE	wild-type	M
sample68_4092	*B/*B	*1/*1x2	B/B	*B/*B	wild-type	F
sample69_4057	*B/*B	*1/*1x2	B/B	*B/*B	wild-type	F
sample70_4059	*B/*B	*1/*DEL	B/*MALE	B/*MALE	wild-type	M
sample71_4060	*B/*B	*1/*1x2	B/B	*B/*B	wild-type	F
sample72_4061	*B/*B	*1/*DEL	B/*MALE	B/*MALE	wild-type	M
sample73_4062	*B/*B	*1/*1x2	B/B	*B/*B	wild-type	F
sample74_4063	*B/*B	*1/*DEL	B/*MALE	B/*MALE	wild-type	M
sample75_4064	*B/*B	*1/*1	B/B	*B/*B	wild-type	F
sample76_4483	*B/*B	*1/*1x2	B/B	*B/*B	wild-type	F
sample77_4093	*B/*B	*1/*DEL	B/*MALE	B/*MALE	wild-type	M
sample78_4094	*B/*B	*1/*1x2	B/B	*B/*B	wild-type	F
sample79_4095	*B/*B	*1/*1x2	B/B	*B/*B	wild-type	F
sample80_4096	*B/*B	*1/*DEL	B/*MALE	B/*MALE	wild-type	M
sample81_4097	*B/*B	*1/*1x2	B/B	*B/*B	wild-type	F
sample82_4098	*B/*B	*1/*DEL	B/*MALE	B/*MALE	wild-type	M
sample83_4484	*B/*B	*1/*DEL	B/*MALE	B/*MALE	wild-type	M
sample84_4519	*B/*B	*1/*DEL	B/*MALE	B/*MALE	wild-type	M
sample85_4101	*B/*B	*1/*DEL	B/*MALE	B/*MALE	wild-type	M
sample86_4102	*B/*B	*1/*DEL	B/*MALE	B/*MALE	wild-type	M
sample87_4103	*B/*B	*1/*1x2	B/B	*B/*B	wild-type	F
sample88_4104	*B/*B	*1/*DEL	B/*MALE	B/*MALE	wild-type	M
sample89_4105	*B/*B	*1/*1x2	B/B	*B/*B	wild-type	F
sample90_4106	*B/*B	*1/*1x2	B/B	*B/*B	wild-type	F
sample91_4107	*B/*B	*1/*1x2	B/B	*B/*B	wild-type	F
sample92_4108	*B/*B	*1/*DEL	B/*MALE	B/*MALE	wild-type	M
sample93_4109	*B/*B	*1/*1x2	B/B	*B/*B	wild-type	F
sample94_4110	*B/*B	*1/*1x2	B/B	*B/*B	wild-type	F
sample95_4111	*B/*B	*1/*DEL	B/*MALE	B/*MALE	wild-type	M
sample96_4112	*B/*B	*1/*DEL	B/*MALE	B/*MALE	wild-type	M
sample97_4113	*B/*B	*1/*DEL	B/*MALE	B/*MALE	wild-type	M
sample98_4114	*B/*B	*1/*1x2	B/B	*B/*B	wild-type	F
sample99_4115	*B/*B	*1/*1x2	B/B	*B/*B	wild-type	F
sample100_4116	*B/*B	*1/*1x2	B/B	*B/*B	wild-type	F
sample101_4117	*B/*B	*1/*DEL	B/*MALE	B/*MALE	wild-type	M
sample102_4118	*B/*B	*1/*DEL	B/*MALE	B/*MALE	wild-type	M
sample103_4119	*B/*B	*1/*DEL	B/*MALE	B/*MALE	wild-type	M
sample104_4120	*B/*B	*1/*1x2	B/B	*B/*B	wild-type	F
sample105_4121	*B/*B	*1/*1x2	B/B	*B/*B	wild-type	F
sample106_4122	*B/*B	*1/*DEL	B/*MALE	B/*MALE	wild-type	M
sample107_4123	*B/*B	*1/*1x2	B/B	*B/*B	wild-type	F
sample109_4485	*B/*B	*1/*DEL	B/*MALE	B/*MALE	wild-type	M
sample111_4127	*B/*B	*1/*1x2	B/B	*B/*B	wild-type	F
sample112_4517	*B/*B	*1/*DEL	B/*MALE	B/*MALE	wild-type	M
sample113_4129	*B/*B	*1/*DEL	B/*MALE	B/*MALE	wild-type	M
sample114_4130	*B/*B	*1/*DEL	B/*MALE	B/*MALE	wild-type	M
sample115_4131	*B/*B	*1/*1x2	B/B	*B/*B	wild-type	F
sample116_4132	*B/*B	*1/*DEL	B/*MALE	B/*MALE	wild-type	M
sample117_4133	*B/*B	*1/*DEL	B/*MALE	B/*MALE	wild-type	M
sample118_4134	*B/*B	*1/*1x2	B/B	*B/*B	wild-type	F
sample119_4135	*B/*B	*1/*1x2	B/B	*B/*B	wild-type	F
sample120_4136	*B/*B	*1/*1x2	B/B	*B/*B	wild-type	F
sample121_4137	*B/*B	*1/*1x2	B/B	*B/*B	wild-type	F
FD00825694	*B/*B	not run	B/*MALE	B/*MALE	wild-type	M
FD00825695	*B/*B	not run	B/B	*B/*B	wild-type	F
FD00825696	*B/*B	not run	B/B	*B/*B	wild-type	F
FD00825698	*B/*B	not run	B/B	*B/*B	wild-type	F
FD00825699	*B/*B	not run	B/*MALE	B/*MALE	wild-type	M
FD00825700	*B/*B	not run	B/B	*B/*B	wild-type	F
FD00825701	*B/*B	not run	B/B	*B/*B	wild-type	F
FD00825703	*B/*B	not run	B/B	*B/*B	wild-type	F
FD00825704	*B/*B	not run	B/*MALE	B/*MALE	wild-type	M
FD00825705	*B/*B	not run	B/*MALE	B/*MALE	wild-type	M
FD00825710	*B/*B	not run	B/B	*B/*B	wild-type	F
FD00825711	*B/*B	not run	B/B	*B/*B	wild-type	F
FD00825712	*B/*B	not run	B/B	*B/*B	wild-type	F
FD00825713	*B/*B	not run	B/*MALE	B/*MALE	wild-type	M
FD00825714	*B/*B	not run	B/*MALE	B/*MALE	wild-type	M
FD00825715	*B/*B	not run	B/B	*B/*B	wild-type	F
FD00825716	*B/*B	not run	B/B	*B/*B	wild-type	F
FD00825717	*B/*B	not run	B/*MALE	B/*MALE	wild-type	M
FD00825718	*B/*B	not run	B/B	*B/*B	wild-type	F
FD00825719	*B/*B	not run	B/*MALE	B/*MALE	wild-type	M
FD00825720	*B/*B	not run	B/B	*B/*B	wild-type	F
FD00825722	*B/*B	not run	B/*MALE	B/*MALE	wild-type	M
FD00825725	*B/*B	not run	B/*MALE	B/*MALE	wild-type	M
FD00825726	*B/*B	not run	B/*MALE	B/*MALE	wild-type	M
FD00825727	*B/*B	not run	B/*MALE	B/*MALE	wild-type	M
FD00825728	*B/*B	not run	B/*MALE	B/*MALE	wild-type	M
FD00825730	*B/*B	not run	B/B	*B/*B	wild-type	F
FD00825731	*B/*B	not run	B/B	*B/*B	wild-type	F
FD00825732	*B/*B	not run	B/*MALE	B/*MALE	wild-type	M
FD00825734	*B/*B	not run	B/B	*B/*B	wild-type	F
FD00825736	*B/*B	not run	B/B	*B/*B	wild-type	F
FD00825737	*B/*B	not run	B/*MALE	B/*MALE	wild-type	M
FD00825738	*B/*B	not run	B/B	*B/*B	wild-type	F
FD00825739	*B/*B	not run	B/B	*B/*B	wild-type	F
FD00825740	*B/*B	not run	B/B	*B/*B	wild-type	F
FD00825741	*B/*B	not run	B/*MALE	B/*MALE	wild-type	M
FD00825742	*B/*B	not run	B/B	*B/*B	wild-type	F
FD00825743	*B/*B	not run	B/B	*B/*B	wild-type	F

[truncated: 6 more sheets: G6PD_Genotype-Phenotype, CACNA1S Consensus Results, CYP2C8_Consensus_Results, CYP2C8_Genotype-Phenotype, CYP2C8_Haplotypes, RYR1_Results]
