# Supplementary material for: The pharmacogenomic landscape of an Indigenous Australian population
Source: Front Pharmacol. 2023 May 22;14:1180640. doi: 10.3389/fphar.2023.1180640 (PMC10241071; doi:10.3389/fphar.2023.1180640)
Supplement: Supplementary file 2 [file Table3.xlsx]

## Sheet: Content
Supplementary Table S3: The results of the high-evidence variant analysis and PGx variants in the VIP genes

## Sheet: HE_SNPs
High-evidence SNPs identified in the Tiwi cohort
Chr	Start	End	Ref	Alt	Func.refGene	Gene.refGene	GeneDetail.refGene	ExonicFunc.refGene	AAChange.refGene		avsnp150	CLNSIG	HGMD_PHEN	Allele Frequencies of Popoulations
														Tiwi_AF	gnomAD_ALL	gnomAD_g_AFR	gnomAD_g_AMI	gnomAD_g_AMR	gnomAD_g_ASJ	gnomAD_g_EAS	gnomAD_g_FIN	gnomAD_g_NFE	gnomAD_g_OTH	gnomAD_g_SAS	gnomAD_e_ALL	gnomAD_e_AFR	gnomAD_e_SAS	gnomAD_e_AMR	gnomAD_e_EAS	gnomAD_e_NFE	gnomAD_e_FIN	gnomAD_e_ASJ	gnomAD_e_OTH	1KG_ALL	1KG_AFR	1KG_AMR	1KG_EAS	1KG_SAS	1KG_EUR	UKB_ALL	UKB_AFR	UKB_EAS	UKB_EUR	UKB_SAS	GME_AF	GME_NWA	GME_NEA	GME_AP	GME_Israel
1	97305364	97305364	C	T	exonic	DPYD	.	nonsynonymous SNV	DPYD:NM_000110:exon18:c.G2194A:p.V732I	Anticancer	rs1801160	drug_response	Reduced_enzyme_activity	0.01069	0.0391	0.0248	0.0167	0.0454	0.1071	0.0162	0.0216	0.045	0.0486	0.0918	0.0468	0.0243	0.0975	0.0259	0.0194	0.0462	0.0207	0.1066	0.0606	0.0439297	0.0242	0.0548	0.0149	0.0869	0.0497	0.04365	0.02579	0.02558	0.04303	0.09476	0.107251	0.116162	0.100543	0.116959	0.05
1	97450068	97450068	A	G	exonic	DPYD	.	synonymous SNV	DPYD:NM_000110:exon14:c.T1896C:p.F632F	Anticancer	rs17376848	drug_response	.	0.003563	0.0427	0.022	0.1244	0.0729	0.0126	0.1275	0.048	0.0455	0.0395	0.0397	0.051	0.0218	0.0347	0.0873	0.1256	0.0411	0.048	0.0101	0.0421	0.0521166	0.0136	0.0821	0.1141	0.0348	0.0368	0.0463	0.01587	0.1262	0.04682	0.03001	0.013105	0.005102	0.005435	0.01462	0
1	97515839	97515839	T	C	exonic	DPYD	.	nonsynonymous SNV	DPYD:NM_000110:exon13:c.A1627G:p.I543V	Anticancer	rs1801159	drug_response	Dihydropyrimidine_dehydrogenase_deficiency	0.07601	0.1852	0.1587	0.1381	0.2361	0.1962	0.2423	0.1683	0.1953	0.1835	0.0992	0.1976	0.1576	0.0944	0.2969	0.2543	0.197	0.1684	0.2035	0.1972	0.184904	0.1536	0.2666	0.2659	0.0828	0.1879	0.1996	0.1441	0.2616	0.2021	0.1024	0.154582	0.156566	0.141304	0.149123	0.35
1	97573863	97573863	C	T	exonic	DPYD	.	synonymous SNV	DPYD:NM_000110:exon11:c.G1236A:p.E412E	Anticancer	rs56038477	drug_response	.	0.00119	0.013	0.003	0.0267	0.0074	0.0057	0.001	0.0142	0.0214	0.0084	0.0157	0.0141	0.0026	0.0173	0.0045	0.0001	0.0211	0.0122	0.0067	0.0142	0.00958466	0.0008	0.0058	.	0.0194	0.0239	0.02229	0.001804	0	0.02269	0.02255	0.007049	0.015152	0.004076	0.005848	0
1	97579893	97579893	G	C	intronic	DPYD	.	.	.	Anticancer	rs75017182	drug_response	Dihydropyrimidine_dehydrogenase_deficiency	0.001188	0.013	0.0029	0.0267	0.0076	0.0057	0.001	0.0142	0.0214	0.0084	0.0158	.	.	.	.	.	.	.	.	.	0.00958466	0.0008	0.0058	.	0.0194	0.0239	0	0	0	0	0	.	.	.	.	.
1	97699535	97699535	T	C	exonic	DPYD	.	nonsynonymous SNV	DPYD:NM_000110:exon6:c.A496G:p.M166V	Anticancer	rs2297595	drug_response	Dihydropyrimidine_dehydrogenase_deficiency_partial	0.002375	0.0807	0.0339	0.118	0.0677	0.0831	0.0134	0.1744	0.1015	0.0777	0.0713	0.0854	0.0334	0.0906	0.0359	0.0158	0.1004	0.1788	0.0775	0.0883	0.0565096	0.031	0.0634	0.0179	0.0613	0.1193	0.08859	0.02561	0.02063	0.08991	0.08562	0.115811	0.070707	0.112772	0.149123	0.25
1	97883329	97883329	A	G	exonic	DPYD	.	nonsynonymous SNV	DPYD:NM_000110:exon2:c.T85C:p.C29R,DPYD:NM_001160301:exon2:c.T85C:p.C29R	Anticancer	rs1801265	drug_response	Dihydropyrimidine_dehydrogenase_deficiency	0.00119	0.2788	0.4023	0.2156	0.2468	0.1102	0.0731	0.2833	0.2267	0.2519	0.228	.	.	.	.	.	.	.	.	.	.	.	.	.	.	.	0.2195	0.4197	0.08498	0.216	0.2558	.	.	.	.	.
4	88131171	88131171	G	T	exonic	ABCG2	.	nonsynonymous SNV	ABCG2:NM_001257386:exon5:c.C421A:p.Q141K,ABCG2:NM_001348986:exon5:c.C421A:p.Q141K,ABCG2:NM_001348987:exon5:c.C421A:p.Q141K,ABCG2:NM_001348989:exon5:c.C421A:p.Q141K,ABCG2:NM_004827:exon5:c.C421A:p.Q141K,ABCG2:NM_001348985:exon6:c.C421A:p.Q141K,ABCG2:NM_001348988:exon6:c.C421A:p.Q141K	Statins	rs2231142	drug_response	Gout_association_with	0.03088	0.0894	0.0308	0.1467	0.136	0.0663	0.3212	0.0705	0.1091	0.1009	0.0987	0.1247	0.0265	0.0932	0.2253	0.3052	0.1034	0.0724	0.0653	0.1078	0.119409	0.0129	0.1412	0.2907	0.0971	0.0944	0.113	0.01732	0.3111	0.1143	0.08821	0.051863	0.050505	0.0625	0.032164	0
10	94645745	94645745	G	A	intergenic	HELLS;CYP2C18	dist=43646;dist=37984	.	.	Antithrombotic	rs12777823	drug_response	.	0.2476	0.1891	0.2494	0.1833	0.1413	0.1341	0.3175	0.1826	0.1508	0.1744	0.344	.	.	.	.	.	.	.	.	.	0.245407	0.2511	0.1066	0.3145	0.362	0.1511	0	0	0	0	0	.	.	.	.	.
12	21178615	21178615	T	C	exonic	SLCO1B1	.	nonsynonymous SNV	SLCO1B1:NM_006446:exon6:c.T521C:p.V174A	Antiviral	rs4149056	drug_response	Increased_rate_of_cholesterol_synthesis_association_with	0.01069	0.1196	0.0325	0.0656	0.1295	0.1743	0.1276	0.2178	0.159	0.1227	0.0457	0.1329	0.0281	0.0505	0.1121	0.126	0.1565	0.2116	0.1802	0.1656	0.0876597	0.0136	0.134	0.123	0.0429	0.161	0.1446	0.01573	0.1144	0.1487	0.04584	0.177744	0.227273	0.209239	0.222222	0.3
13	48045719	48045719	C	T	exonic	NUDT15	.	nonsynonymous SNV	NUDT15:NM_018283:exon3:c.C415T:p.R139C	Immunosuppressant	rs116855232	drug_response	Thiopurine-induced_leukopaenia_association_with	0.05107	0.0106	0.001	0	0.0361	0.003	0.101	0.0223	0.0028	0.0116	0.0733	0.029	0.001	0.0666	0.06	0.1054	0.0035	0.0232	0.0036	0.0219	0.0395367	0.0008	0.0447	0.0952	0.0695	0.002	0.003381	0.0005411	0.1048	0.001942	0.06218	0.019134	0	0.008152	0.01462	0
16	31091000	31091000	C	T	UTR3	VKORC1	NM_001311311:c.*134G>A;NM_206824:c.*237G>A;NM_024006:c.*134G>A	.	.	Antithrombotic	rs7294	drug_response	Warfarin_sensitivity	0.9014	0.4054	0.4576	0.3256	0.4007	0.3026	0.1051	0.3792	0.3838	0.3714	0.7204	.	.	.	.	.	.	.	.	.	0.419728	0.4539	0.402	0.1121	0.7587	0.3658	0	0	0	0	0	.	.	.	.	.
16	31092475	31092475	A	G	intronic	VKORC1	.	.	.	Antithrombotic	rs2359612	drug_response	Warfarin_resistance_association_with	0.905	0.6579	0.7905	0.5593	0.5981	0.494	0.1063	0.6091	0.6232	0.5881	0.8228	.	.	.	.	.	.	.	.	.	0.609625	0.8215	0.5749	0.1151	0.8548	0.6123	0	0	0	0	0	.	.	.	.	.
16	31093557	31093557	G	A	intronic	VKORC1	.	.	.	Antithrombotic	rs9934438	drug_response	Warfarin_resistance_association_with	0.09501	0.3087	0.1018	0.4399	0.3905	0.4985	0.8947	0.3905	0.3764	0.3798	0.1765	.	.	.	.	.	.	.	.	.	0.355831	0.0545	0.4121	0.8849	0.1452	0.3877	0.3676	0.06223	0.113	0.3742	0.1846	.	.	.	.	.
16	31096368	31096368	C	T	intergenic	VKORC1;BCKDK	dist=1369;dist=12018	.	.	Antithrombotic	rs9923231	drug_response	Warfarin_sensitivity	0.09547	0.3087	0.102	0.4396	0.3908	0.4982	0.8942	0.3914	0.3764	0.38	0.1767	.	.	.	.	.	.	.	.	.	0.355631	0.0545	0.4107	0.8849	0.1452	0.3877	0	0	0	0	0	.	.	.	.	.
19	15879621	15879621	C	T	exonic	CYP4F2	.	nonsynonymous SNV	CYP4F2:NM_001082:exon11:c.G1297A:p.V433M	Antithrombotic	rs2108622	drug_response	Decreased_20-HETE_production_association_with	0.7762	0.2245	0.0991	0.2038	0.2615	0.3473	0.2391	0.198	0.286	0.2642	0.404	0.2732	0.0966	0.3978	0.2286	0.2492	0.2891	0.1974	0.3454	0.2948	0.236821	0.0825	0.2378	0.2143	0.4131	0.2903	0.2992	0.07792	0.2228	0.3018	0.3618	0.398288	0.378788	0.396739	0.453216	0.35
19	39248147	39248147	C	T	intronic	IFNL4	.	.	.	Antiviral	rs12979860	drug_response	.	0.1155	0.394	0.5995	0.3615	0.3721	0.3917	0.0655	0.2409	0.315	0.3619	0.2213	.	.	.	.	.	.	.	.	.	0.355831	0.6694	0.3991	0.0804	0.2331	0.3091	0	0	0	0	0	.	.	.	.	.
19	39248514	39248514	T	-	splicing	IFNL4	NM_001276254:exon1:c.64+2A>-;NM_001276254:exon2:c.65-1A>-	.	.	Antiviral	rs11322783	.	.	0.1148	0.4052	0.631	0.3584	0.3765	0.3906	0.0614	0.2401	0.3171	0.3713	0.2293	0.0998	0.5	.	.	.	0.25	0	.	0	0.368211	0.7073	0.4035	0.0813	0.2393	0.3111	0.3049	0.3217	0.05776	0.3009	0.2461	.	.	.	.	.
19	39252525	39252525	T	G	intergenic	IFNL4;IFNL2	dist=3669;dist=15871	.	.	Antiviral	rs8099917	drug_response	Subacute_sclerosing_panencephalitis_increased_risk	0.075	0.1553	0.0702	0.1944	0.2588	0.2037	0.0591	0.1293	0.1945	0.1647	0.1472	.	.	.	.	.	.	.	.	.	0.13119	0.0424	0.2767	0.0764	0.1667	0.168	0	0	0	0	0	.	.	.	.	.
19	41006936	41006936	G	T	exonic	CYP2B6	.	nonsynonymous SNV	CYP2B6:NM_000767:exon4:c.G516T:p.Q172H	Anti-HIV	rs3745274	drug_response	Altered_(S)-methadone_metabolism,Decreased_expression	0.4447	0.2846	0.3701	0.1067	0.3379	0.2638	0.2008	0.1831	0.2368	0.2896	0.3823	0.2719	0.3715	0.3894	0.3146	0.1913	0.2419	0.1908	0.2691	0.2648	0.315695	0.3744	0.3732	0.2153	0.3814	0.2356	0.2467	0.4055	0.2417	0.2413	0.3953	0.302618	0.247475	0.274457	0.327485	0.05
	Highlighted variants in avsnp150 are the variants reported in Tiwi Star Allele analysis
Blue text	Common in Tiwi AF > 0.1
[truncated: 5 more columns]

## Sheet: HE_Haplotypes
High-evidence haplotypes identified in the Tiwi cohort
Haplotype	Haplotype Frequency - Tiwi	African American/Afro-Caribbean	American	Central/South Asian	East Asian	European	Latino	Near Eastern	Oceanian	Sub-Saharan African
CYP2A6*2	0.00357995	Not Given in the PharmGKB database
CYP2A6*4A	0.00238663
CYP2A6*7	0.00119332
CYP2B6*2	0.00119904	0.0310309		0.041	0.0458233	0.049177	0.044	0.039	0	0.031
CYP2B6*4	0.00239808	0.010299		0.099	0.0841915	0.040871	0.106231	0.104	0	0
CYP2B6*6	0.326139	0.316967		0.185	0.174464	0.232978	0.211632	0.231	0.62	0.374872
CYP2B6*9	0.00359712	0.0464845		0.059	0.0344113	0.0147	0.0726647	0.102	0.01
CYP2C19*17	0.0023753	0.207227	0.0860802	0.170773	0.02054	0.215439	0.166558	0.191423	0.057	0.173336
CYP2C19*2	0.253	0.181495	0.121365	0.269916	0.283522	0.146857	0.104187	0.119847	0.60952	0.156843
CYP2C19*3	0.119952	0.00275676	0.0003517	0.015686	0.0724733	0.00161375	0.000828418	0.0164733	0.146381	0.00266773
CYP2C9*2	0.00118765	0.0224372	0.0334024	0.113797	0.00212568	0.127301	0.0762566	0.129773	0.029311	0.0131146
CYP2C9*3	0.429929	0.0135059	0.0300545	0.10986	0.0376167	0.0755448	0.0401567	0.0825147	0.015576	0.0111555
CYP2D6*2	0.012	0.155688	0.220778	0.294762	0.120513	0.185597	0.226841	0.190049	0.0392258	0.198255
CYP2D6*35	0.00360577	0.00884475	0.00967323	0.0121092	0.000576096	0.0547538	0.0265833	0.0221853	0	0
CYP2D6*4	0.00118765	0.0482296	0.102391	0.0906299	0.00537109	0.185382	0.120514	0.114059	0.018	0.0338422
CYP2D6*41	0.00118765	0.0372338	0.0232529	0.122955	0.0226678	0.0924459	0.0510156	0.153584	0.0075	0.114662
CYP2D6*5	0.2428	0.0539319	0.0158736	0.0459195	0.0486342	0.0295285	0.0291579	0.0182356	0.0406163	0.0515362
CYP3A5*3	0.938242	0.315979		0.67328	0.745792	0.924381	0.765135	0.836117		0.240946
NAT2*13A	0.0394089	Not Given in the PharmGKB database
NAT2*5A	0.0110837
NAT2*6A	0.225369
NAT2*7B	0.273399
NUDT15*3	0.0510689			0.067	0.0605	0.002	0.0075
SLCO1B1*5	0.001	0	0	0.00447115	0.00100032	0.0204043		0.05	0	0
SLCO1B1*14	0.001					0.135571				0
SLCO1B1*15	0.008	0.01	0.24	0.0651707	0.124536	0.150173		0.15	0	0.0279345
UGT1A1*6	0.030303	0.00398693		0.0448626	0.146345	0.00787276	0.0115562	0		0
Blue text	Common in Tiwi AF > 0.1

## Sheet: HGMD-ClinVar_14_known_variants
Potentially actionable rare pathogenic variants enriched in Tiwi
Chr	Start	End	Ref	Alt	Func.refGene	Gene.refGene	GeneDetail.refGene	ExonicFunc.refGene	AAChange.refGene	rsID	TIWI_AF	gnomAD_ALL	gnomAD_g_afr	gnomAD_g_ami	gnomAD_g_amr	gnomAD_g_asj	gnomAD_g_eas	gnomAD_g_fin	gnomAD_g_nfe	gnomAD_g_oth	gnomAD_g_sas	gnomAD_e_ALL	gnomAD_e_afr	gnomAD_e_sas	gnomAD_e_amr	gnomAD_e_eas	gnomAD_e_nfe	gnomAD_e_fin	gnomAD_e_asj	gnomAD_e_oth	1KG_ALL	1KG_AFR	1KG_AMR	1KG_EAS	1KG_SAS	1KG_EUR	GME_AF	GME_NWA	GME_NEA	GME_AP	GME_Israel	GME_SD	GME_TP	GME_CA	UKB_AFR	UKB_EUR	UKB_ALL	UKB_EAS	UKB_SAS
1	169549874	169549874	C	T	exonic	F5	.	nonsynonymous SNV	F5:NM_000130:exon10:c.G1538A:p.R513K	rs6020	0.7827	0.1201	0.2833		0.0779	0.0678	0.6472	0.0586	0.0092	0.1213	0.1595	0.111	0.2915	0.1279	0.1126	0.6516	0.0103	0.0545	0.061	0.0693	0.263578	0.3238	0.1052	0.627	0.1667	0.0239	0.08711	0.070707	0.116848	0.067251	0.05	0.086207	0.054878	0.05303	0.3212	0.005258	0.01463	0.3251	0.1226
3	38544924	38544924	C	G	intergenic	EXOG;SCN5A	dist=18619;dist=3138	.	.	rs12490047	0.4869	0.2128	0.1832	0.3333	0.1871	0.2225	0.0948	0.2805	0.2321	0.2086	0.1694	.	.	.	.	.	.	.	.	.	0.177516	0.1808	0.1974	0.1052	0.1452	0.2634	.	.	.	.	.	.	.	.	.	.	.	.	.
3	38573825	38573825	C	T	intronic	SCN5A	.	.	.	rs6772948	0.3234	0.1198	0.0713	0.3356	0.112	0.1299	0.0121	0.163	0.1443	0.1302	0.1741	.	.	.	.	.	.	.	.	.	0.105431	0.0628	0.1009	0.0169	0.2086	0.1531	.	.	.	.	.	.	.	.	.	.	.	.	.
3	38579746	38579746	C	G	intronic	SCN5A	.	.	.	rs41312411	0.3194	0.1084	0.0324	0.2366	0.1304	0.1164	0.0121	0.1479	0.1466	0.116	0.1572	.	.	.	.	.	.	.	.	.	0.0922524	0.0136	0.1369	0.0179	0.1861	0.1481	.	.	.	.	.	.	.	.	.	.	.	.	.
4	88139962	88139962	C	T	exonic	ABCG2	.	nonsynonymous SNV	ABCG2:NM_001257386:exon2:c.G34A:p.V12M,ABCG2:NM_001348986:exon2:c.G34A:p.V12M,ABCG2:NM_001348987:exon2:c.G34A:p.V12M,ABCG2:NM_001348989:exon2:c.G34A:p.V12M,ABCG2:NM_004827:exon2:c.G34A:p.V12M,ABCG2:NM_001348985:exon3:c.G34A:p.V12M,ABCG2:NM_001348988:exon3:c.G34A:p.V12M	rs2231137	0.75	0.0742	0.0637	0.0456	0.1528	0.1032	0.3233	0.1293	0.037	0.1026	0.161	0.1142	0.066	0.1401	0.238	0.3262	0.0408	0.1267	0.1071	0.1044	0.157548	0.0628	0.2378	0.3264	0.1544	0.0606	0.106244	0.09596	0.097826	0.114035	0	0.146552	0.152439	0.098485	0.05898	0.03177	0.03509	0.3259	0.1341
10	94780653	94780653	G	A	exonic	CYP2C19	.	stopgain	CYP2C19:NM_000769:exon4:c.G636A:p.W212X	rs4986893	0.12	0.0015	0.0003	0	0.0004	0	0.0541	0	0.0002	0.0056	0.0033	0.0054	0.0004	0.004	0.0002	0.0636	0.0002	9.254e-05	0	0.0026	0.0141773	0.0023	.	0.0556	0.0123	.	0.000504	0	0	0	0	0	0	0.003788	0.0003608	2.628e-05	0.0002361	0.05033	0.001828
7	87570049	87570049	T	C	intronic	ABCB1	.	.	.	rs2235018	0.1069	0.0102	0.0028	0	0.032	0.0018	0.2254	0.0058	0.0009	0.0158	0.0125	.	.	.	.	.	.	.	.	.	0.048123	0.0015	0.0259	0.2073	0.0102	0.002	.	.	.	.	.	.	.	.	.	.	.	.	.
7	87602537	87602537	C	T	intronic	ABCB1	.	.	.	rs12720464	0.1128	0.0141	0.0138	0	0.0335	0.0018	0.2466	0.006	0.0009	0.0219	0.0099	.	.	.	.	.	.	.	.	.	0.058107	0.0197	0.0274	0.2312	0.0112	0.002	.	.	.	.	.	.	.	.	.	.	.	.	.
11	113412762	113412762	G	C	exonic	DRD2	.	nonsynonymous SNV	DRD2:NM_016574:exon6:c.C845G:p.S282C,DRD2:NM_000795:exon7:c.C932G:p.S311C	rs1801028	0.3124	0.018	0.0044	0.0067	0.0218	0.0361	0.0349	0.0183	0.0221	0.0181	0.0627	0.0265	0.0042	0.0593	0.0213	0.0354	0.0206	0.0226	0.0391	0.029	0.0317492	0.0008	0.0173	0.0367	0.0879	0.0229	0.041289	0.045455	0.03125	0.078947	0.05	0.068966	0.021341	0.022727	0.001443	0.0209	0.02147	0.03383	0.06597
10	45374099	45374099	-	GCGGGG	upstream	ALOX5	dist=67	.	.	chr10:45374099:T:TGCGGGG	0.1212	0.0224	0.0245	0	0.0218	0.0164	0.1576	0.0225	0.0129	0.0259	0.0519	.	.	.	.	.	.	.	.	.	.	.	.	.	.	.	.	.	.	.	.	.	.	.	.	.	.	.	.
10	94937495	94937495	T	C	intergenic	CYP2C19;CYP2C9	dist=81948;dist=1163	.	.	rs4918758	0.9751	0.3547	0.3332	0.3844	0.3004	0.3728	0.3876	0.387	0.3657	0.3405	0.4865	.	.	.	.	.	.	.	.	.	0.365216	0.3026	0.255	0.3948	0.498	0.3648	.	.	.	.	.	.	.	.	.	.	.	.	.
16	69714966	69714966	G	A	exonic	NQO1	.	nonsynonymous SNV	NQO1:NM_000903:exon4:c.C415T:p.R139W,NQO1:NM_001025433:exon4:c.C415T:p.R139W	rs1131341	0.1423	0.0256	0.0108	0.0022	0.0199	0.0274	0.0316	0.01	0.037	0.029	0.0614	0.032	0.0095	0.0622	0.0145	0.0259	0.037	0.0114	0.0344	0.0357	0.0213658	0.003	0.013	0.0198	0.0501	0.0249	0.049345	0.010101	0.04212	0.04386	0.05	0.017241	0.079268	0.068182	0.006494	0.04388	0.0435	0.02805	0.05777
7	87599709	87599709	C	T	intronic	ABCB1	.	.	.	rs2888599	0.1247	0.0302	0.0205	0.0078	0.0208	0.0211	0.001	0.034	0.04	0.0386	0.027	.	.	.	.	.	.	.	.	.	0.0235623	0.0174	0.0331	0.002	0.0317	0.0388	.	.	.	.	.	.	.	.	.	.	.	.	.
10	133527325	133527325	G	T	upstream	CYP2E1	dist=38	.	.	rs6413420	0.194	0.0383	0.0174	0.0356	0.0358	0.0768	0.0029	0.0257	0.0531	0.0465	0.0737	.	.	.	.	.	.	.	.	.	0.034345	0.0159	0.0259	0.005	0.0665	0.0626	.	.	.	.	.	.	.	.	0.0119	0.05274	0.05209	0.001669	0.0613
11	17386704	17386704	G	A	UTR3	KCNJ11	NM_001166290:c.*215C>T;NM_000525:c.*215C>T;NM_001377297:c.*215C>T;NM_001377296:c.*215C>T	.	.	rs5210	0.9488	0.4359	0.5691	0.308	0.3901	0.2982	0.569	0.3659	0.375	0.439	0.3711	.	.	.	.	.	.	.	.	.	0.467652	0.5893	0.389	0.5813	0.3364	0.3757	.	.	.	.	.	.	.	.	.	.	.	.	.
8	18400860	18400860	G	A	exonic	NAT2	.	nonsynonymous SNV	NAT2:NM_000015:exon2:c.G857A:p.G286E	rs1799931	0.2751	0.0394	0.0335	0.0022	0.0946	0.0214	0.1506	0.0339	0.0262	0.0553	0.0769	0.0566	0.0299	0.0689	0.1422	0.1548	0.025	0.0367	0.019	0.051	0.0772764	0.0287	0.1124	0.1796	0.0685	0.0229	0.037336	0.020408	0.035326	0.020468	0.05	0.034483	0.042945	0.068182	0.03034	0.02391	0.02537	0.1794	0.06871
10	94947714	94947714	G	C	intronic	CYP2C9	.	.	.	rs9332127	0.119	0.0458	0.1445	0	0.0142	0	0.0493	0	0.0005	0.0409	0.003	.	.	.	.	.	.	.	.	.	0.0563099	0.1581	0.0101	0.0536	0.0112	0.001	.	.	.	.	.	.	.	.	0.1749	8.239e-05	0.003002	0.04591	0.001994
10	94981296	94981296	A	C	exonic	CYP2C9	.	nonsynonymous SNV	CYP2C9:NM_000771:exon7:c.A1075C:p.I359L	rs1057910	0.4286	0.0484	0.013	0.03	0.0502	0.0836	0.0288	0.0559	0.0658	0.0466	0.116	0.0631	0.0123	0.1096	0.0381	0.0337	0.0685	0.0626	0.0841	0.063	0.0485224	0.0023	0.0375	0.0337	0.1094	0.0726	0.068983	0.045455	0.043478	0.046784	0.05	0.12069	0.109756	0.113636	0.00938	0.06323	0.06314	0.03135	0.1097
19	38527637	38527637	C	T	intronic	RYR1	.	.	.	rs77592501	0.2893	0.0488	0.0251	0.0579	0.0595	0.0596	0.1748	0.0263	0.0498	0.0559	0.2342	0.0791	0.0237	0.218	0.0632	0.1621	0.0516	0.0298	0.0668	0.0735	0.10643	0.0129	0.0764	0.1925	0.229	0.0447	.	.	.	.	.	.	.	.	0.02255	0.04795	0.05098	0.1868	0.2083
16	31091000	31091000	C	T	UTR3	VKORC1	NM_001311311:c.*134G>A;NM_206824:c.*237G>A;NM_024006:c.*134G>A	.	.	rs7294	0.9014	0.4054	0.4576	0.3256	0.4007	0.3026	0.1051	0.3792	0.3838	0.3714	0.7204	.	.	.	.	.	.	.	.	.	0.419728	0.4539	0.402	0.1121	0.7587	0.3658	.	.	.	.	.	.	.	.	.	.	.	.	.
12	21130388	21130388	G	A	upstream	SLCO1B1	dist=806	.	.	rs4149015	0.1328	0.0494	0.0139	0.0526	0.0363	0.0701	0.1244	0.1103	0.0608	0.0577	0.0437	.	.	.	.	.	.	.	.	.	0.0547125	0.0068	0.0375	0.131	0.0429	0.0646	.	.	.	.	.	.	.	.	.	.	.	.	.
17	43063808	43063808	C	T	intronic	BRCA1	.	.	.	rs3092994	0.6247	0.3074	0.2338	0.2906	0.2719	0.3605	0.3749	0.4043	0.3318	0.3163	0.4944	.	.	.	.	.	.	.	.	.	0.342452	0.2179	0.2925	0.371	0.499	0.3598	.	.	.	.	.	.	.	.	.	0.3241	0.3241	.	.
17	43091983	43091983	T	C	exonic	BRCA1	.	nonsynonymous SNV	BRCA1:NM_007297:exon9:c.A3407G:p.K1136R,BRCA1:NM_007294:exon10:c.A3548G:p.K1183R,BRCA1:NM_007300:exon10:c.A3548G:p.K1183R	rs16942	0.6283	0.3121	0.2344	0.2891	0.3271	0.3614	0.3731	0.4037	0.3299	0.3228	0.4944	0.3525	0.2365	0.5039	0.3164	0.3795	0.3242	0.4027	0.3727	0.3464	0.352636	0.2179	0.3746	0.371	0.498	0.3549	0.384693	0.358586	0.379076	0.339181	0.45	0.439655	0.445122	0.412879	0.2218	0.3248	0.3264	0.3655	0.491
17	43126360	43126360	G	A	ncRNA_intronic	NBR2	.	.	.	rs11655505	0.6274	0.3134	0.2349	0.29	0.3305	0.3612	0.3727	0.4038	0.332	0.324	0.4941	.	.	.	.	.	.	.	.	.	0.354034	0.2186	0.379	0.371	0.498	0.3579	.	.	.	.	.	.	.	.	.	.	.	.	.
17	43127281	43127281	A	G	ncRNA_intronic	NBR2	.	.	.	rs4793204	0.6277	0.3134	0.235	0.2906	0.33	0.3612	0.3736	0.4038	0.3321	0.324	0.4934	.	.	.	.	.	.	.	.	.	0.354233	0.2186	0.379	0.372	0.498	0.3579	.	.	.	.	.	.	.	.	.	.	.	.	.
17	63474244	63474244	T	G	intergenic	CYB561;ACE	dist=27938;dist=2817	.	.	rs7214530	0.7708	0.0671	0.2093	0	0.0289	0.0093	0.001	0.0007	0.0011	0.0521	0.0598	.	.	.	.	.	.	.	.	.	0.0892572	0.2625	0.0303	0.001	0.0767	0.003	.	.	.	.	.	.	.	.	.	.	.	.	.
7	87600877	87600877	A	G	UTR5	ABCB1	NM_001348946:c.-693T>C;NM_000927:c.-693T>C	.	.	rs3213619	0.125	0.0517	0.0847	0.0078	0.0317	0.0217	0.0424	0.034	0.0405	0.059	0.0329	.	.	.	.	.	.	.	.	.	0.0543131	0.0855	0.0447	0.0536	0.0358	0.0388	.	.	.	.	.	.	.	.	.	.	.	.	.
18	673086	673086	A	G	UTR3	ENOSF1;TYMS	NM_202758:c.*1219T>C;NM_001354068:c.*1219T>C;NM_001354066:c.*1219T>C;NM_017512:c.*1219T>C;NM_001318760:c.*1219T>C;NM_001354067:c.*1219T>C;NM_001354065:c.*1219T>C;NM_001071:c.*89A>G;NM_001354868:c.*89A>G;NM_001354867:c.*89A>G	.	.	rs2790	0.7886	0.2227	0.2504	0.0544	0.2155	0.2557	0.3637	0.1644	0.2031	0.2267	0.3395	.	.	.	.	.	.	.	.	.	0.29393	0.2466	0.2349	0.3909	0.3865	0.2097	.	.	.	.	.	.	.	.	0.2531	0.2001	0.2044	0.38	0.3529
18	673444	673449	TTAAAG	-	UTR3	ENOSF1;TYMS	NM_202758:c.*861_*856delCTTTAA;NM_001354068:c.*861_*856delCTTTAA;NM_001354066:c.*861_*856delCTTTAA;NM_017512:c.*861_*856delCTTTAA;NM_001318760:c.*861_*856delCTTTAA;NM_001354067:c.*861_*856delCTTTAA;NM_001354065:c.*861_*856delCTTTAA;NM_001071:c.*447_*452delTTAAAG;NM_001354868:c.*447_*452delTTAAAG;NM_001354867:c.*447_*452delTTAAAG	.	.	rs11280056	0.9798	0.3928	0.5456	0.1618	0.3307	0.3986	0.691	0.2995	0.3062	0.384	0.4325	.	.	.	.	.	.	.	.	.	0.492013	0.5673	0.3199	0.6944	0.4714	0.329	.	.	.	.	.	.	.	.	.	.	.	.	.
19	15879621	15879621	C	T	exonic	CYP4F2	.	nonsynonymous SNV	CYP4F2:NM_001082:exon11:c.G1297A:p.V433M	rs2108622	0.7762	0.2245	0.0991	0.2038	0.2615	0.3473	0.2391	0.198	0.286	0.2642	0.404	0.2732	0.0966	0.3978	0.2286	0.2492	0.2891	0.1974	0.3454	0.2948	0.236821	0.0825	0.2378	0.2143	0.4131	0.2903	0.398288	0.378788	0.396739	0.453216	0.35	0.431034	0.365854	0.359848	0.07792	0.3018	0.2992	0.2228	0.3618
19	15897578	15897578	A	C	exonic	CYP4F2	.	nonsynonymous SNV	CYP4F2:NM_001082:exon2:c.T34G:p.W12G	rs3093105	0.4248	0.1821	0.2329	0.0944	0.1669	0.2107	0.084	0.1115	0.1674	0.2032	0.1694	0.1564	0.2361	0.1661	0.1084	0.0881	0.1692	0.1137	0.2136	0.1727	0.157149	0.239	0.1326	0.0585	0.1462	0.1759	0.219048	0.181818	0.243207	0.188525	0.2	0.25	0.202454	0.231061	0.2428	0.1643	0.165	0.08168	0.1516
10	94937118	94937118	C	T	intergenic	CYP2C19;CYP2C9	dist=81571;dist=1540	.	.	rs9332096	0.119	0.0538	0.17	0	0.0158	0.0042	0.0487	0	0.0007	0.0493	0.0033	.	.	.	.	.	.	.	.	.	0.0650958	0.1899	0.013	0.0536	0.0112	0.001	.	.	.	.	.	.	.	.	.	.	.	.	.
20	49568023	49568023	G	T	intronic	PTGIS	.	.	.	rs116939356	0.2139	0.0748	0.0431	0.0411	0.0624	0.1008	0.0655	0.0674	0.0963	0.0809	0.1223	0.0576	0.0379	0.1301	0.0378	0.0641	0.0971	0.0618	0.108	0.0887	0.0698882	0.0257	0.0548	0.0486	0.136	0.0954	.	.	.	.	.	.	.	.	0.03535	0.1054	0.1048	0.06766	0.1423
22	19941361	19941361	C	T	intronic	TXNRD2	.	.	.	rs2020917	0.7613	0.2189	0.1159	0.1507	0.2165	0.4298	0.2719	0.1901	0.2754	0.2456	0.2624	.	.	.	.	.	.	.	.	.	0.213059	0.0764	0.1758	0.2976	0.2679	0.2803	.	.	.	.	.	.	.	.	.	.	.	.	.
22	19942598	19942598	A	G	intronic	COMT	.	.	.	rs737865	0.7779	0.2299	0.15	0.16	0.2216	0.4308	0.267	0.1877	0.2769	0.2542	0.2631	.	.	.	.	.	.	.	.	.	0.226637	0.1263	0.1844	0.2937	0.2669	0.2813	.	.	.	.	.	.	.	.	.	.	.	.	.
22	19963684	19963684	C	G	exonic	COMT	.	synonymous SNV	COMT:NM_007310:exon2:c.C258G:p.L86L,COMT:NM_000754:exon4:c.C408G:p.L136L,COMT:NM_001135161:exon4:c.C408G:p.L136L,COMT:NM_001135162:exon4:c.C408G:p.L136L,COMT:NM_001362828:exon4:c.C408G:p.L136L	rs4818	0.7959	0.3213	0.2079	0.3022	0.3055	0.4756	0.3231	0.3018	0.3939	0.3395	0.3062	0.338	0.1972	0.3214	0.2131	0.3227	0.3954	0.309	0.4601	0.3702	0.296925	0.1702	0.2954	0.3413	0.3149	0.4026	0.34879	0.338384	0.337875	0.298246	0.45	0.396552	0.393293	0.389313	0.1926	0.4036	0.3983	0.3119	0.3117
7	87566646	87566646	G	A	intronic	ABCB1	.	.	.	rs1202168	0.9394	0.3902	0.2526	0.3311	0.4341	0.3672	0.6456	0.4847	0.4335	0.3957	0.6131	.	.	.	.	.	.	.	.	.	0.431909	0.1876	0.4063	0.628	0.5971	0.4135	.	.	.	.	.	.	.	.	.	.	.	.	.
7	87569866	87569866	G	A	intronic	ABCB1	.	.	.	rs1016793	0.8341	0.3133	0.0782	0.3304	0.3534	0.3309	0.4221	0.453	0.4159	0.3211	0.5803	.	.	.	.	.	.	.	.	.	0.327875	0.0144	0.3473	0.4246	0.5757	0.3887	.	.	.	.	.	.	.	.	.	.	.	.	.
7	87569948	87569948	C	A	intronic	ABCB1	.	.	.	rs2235021	0.9382	0.3745	0.2077	0.3277	0.4221	0.3701	0.6434	0.4832	0.4314	0.382	0.5996	.	.	.	.	.	.	.	.	.	0.41853	0.1437	0.3977	0.6319	0.59	0.4135	.	.	.	.	.	.	.	.	.	.	.	.	.
7	87569949	87569949	T	A	intronic	ABCB1	.	.	.	rs2235020	0.9382	0.3745	0.2075	0.3277	0.422	0.3699	0.6422	0.4822	0.4313	0.382	0.5996	.	.	.	.	.	.	.	.	.	0.418331	0.1437	0.3977	0.631	0.59	0.4135	.	.	.	.	.	.	.	.	.	.	.	.	.
12	21239042	21239042	A	C	exonic	SLCO1B1	.	nonsynonymous SNV	SLCO1B1:NM_006446:exon15:c.A1929C:p.L643F	rs34671512	0.1155	0.0543	0.0638	0.1239	0.0504	0.0587	0.0013	0.0349	0.0532	0.052	0.0592	0.045	0.0661	0.0449	0.0355	0.001	0.0523	0.0394	0.0634	0.0447	0.0443291	0.0651	0.0447	0.005	0.0491	0.0517	0.073737	0.076531	0.085598	0.081871	0.1	0.043103	0.055556	0.041667	0.06609	0.05247	0.05242	0	0.04789
11	113476233	113476233	A	G	upstream	DRD2	dist=835	.	.	rs12364283	0.395	0.0575	0.0239	0.2067	0.0498	0.0911	0.0019	0.0703	0.0761	0.0517	0.1005	.	.	.	.	.	.	.	.	.	0.0473243	0.0144	0.0346	0.004	0.1155	0.0765	.	.	.	.	.	.	.	.	.	.	.	.	.
17	63474767	63474767	C	T	intergenic	CYB561;ACE	dist=28461;dist=2294	.	.	rs4290	0.7708	0.0587	0.1845	0	0.0221	0	0.001	0.0007	0.0009	0.0441	0.0588	.	.	.	.	.	.	.	.	.	0.0816693	0.236	0.0288	.	0.0757	0.003	.	.	.	.	.	.	.	.	.	.	.	.	.
Notes:
	Previously reported in Tiwi star allele analysis, hence excluded in this results
	Not Statistically Significant compared to gnomAD_ALL
Variant AF < 0.06 (<6%) in gnomAD_ALL population was considered rare varinats
Variant AF > 0.1 (>10%) in Tiwi population was considered common variants in the Tiwi
[truncated: 4 more columns]

## Sheet: Novel_31_variants
Potentially actionable novel variants in Tiwi (not reported in any other populations or public databases)
Chr	Start	End	Ref	Alt	Func.refGene	Gene.refGene	GeneDetail.refGene	ExonicFunc.refGene	AAChange.refGene	avsnp150	CLNSIG	AF_gnomAD_g	AF_gnomAD_g_raw	gnomAD_g_afr	gnomAD_g_ami	gnomAD_g_amr	gnomAD_g_asj	gnomAD_g_eas	gnomAD_g_fin	gnomAD_g_nfe	gnomAD_g_oth	gnomAD_g_sas	AF_gnomAD_e	AF_gnomeAD_e_popmax	AF_gnomAD_e_raw	gnomAD_e_afr	gnomAD_e_sas	gnomAD_e_amr	gnomAD_e_eas	gnomAD_e_nfe	gnomAD_e_fin	gnomAD_e_asj	gnomAD_e_oth	controls_AF_popmax	1KG_ALL	1KG_AFR	1KG_AMR	1KG_EAS	1KG_SAS	1KG_EUR	ExAC_ALL	ExAC_AFR	ExAC_AMR	ExAC_EAS	ExAC_FIN	ExAC_NFE	ExAC_OTH	ExAC_SAS	GME_AF
1	169560659	169560659	T	C	exonic	F5	.	nonsynonymous SNV	F5:NM_000130:exon4:c.A481G:p.T161A	.	.	.	.	.	.	.	.	.	.	.	.	.	.	.	.	.	.	.	.	.	.	.	.	.	.	.	.	.	.	.	.	.	.	.	.	.	.	.	.
1	186676129	186676129	G	C	exonic	PTGS2	.	nonsynonymous SNV	PTGS2:NM_000963:exon8:c.C1026G:p.H342Q	.	.	.	.	.	.	.	.	.	.	.	.	.	.	.	.	.	.	.	.	.	.	.	.	.	.	.	.	.	.	.	.	.	.	.	.	.	.	.	.
1	186680287	186680287	G	A	exonic	PTGS2	.	nonsynonymous SNV	PTGS2:NM_000963:exon1:c.C4T:p.L2F	.	.	.	.	.	.	.	.	.	.	.	.	.	.	.	.	.	.	.	.	.	.	.	.	.	.	.	.	.	.	.	.	.	.	.	.	.	.	.	.
2	29227603	29227603	A	G	exonic	ALK	.	nonsynonymous SNV	ALK:NM_004304:exon17:c.T2885C:p.L962P	.	.	.	.	.	.	.	.	.	.	.	.	.	.	.	.	.	.	.	.	.	.	.	.	.	.	.	.	.	.	.	.	.	.	.	.	.	.	.	0.000504
3	38633042	38633042	G	A	exonic	SCN5A	.	nonsynonymous SNV	SCN5A:NM_000335:exon2:c.C266T:p.T89I,SCN5A:NM_001099404:exon2:c.C266T:p.T89I,SCN5A:NM_001099405:exon2:c.C266T:p.T89I,SCN5A:NM_001160160:exon2:c.C266T:p.T89I,SCN5A:NM_001160161:exon2:c.C266T:p.T89I,SCN5A:NM_001354701:exon2:c.C266T:p.T89I,SCN5A:NM_198056:exon2:c.C266T:p.T89I	.	.	.	.	.	.	.	.	.	.	.	.	.	.	.	.	.	.	.	.	.	.	.	.	.	.	.	.	.	.	.	.	.	.	.	.	.	.	.	.
3	38633109	38633109	G	T	exonic	SCN5A	.	nonsynonymous SNV	SCN5A:NM_000335:exon2:c.C199A:p.L67I,SCN5A:NM_001099404:exon2:c.C199A:p.L67I,SCN5A:NM_001099405:exon2:c.C199A:p.L67I,SCN5A:NM_001160160:exon2:c.C199A:p.L67I,SCN5A:NM_001160161:exon2:c.C199A:p.L67I,SCN5A:NM_001354701:exon2:c.C199A:p.L67I,SCN5A:NM_198056:exon2:c.C199A:p.L67I	.	.	.	.	.	.	.	.	.	.	.	.	.	.	.	.	.	.	.	.	.	.	.	.	.	.	.	.	.	.	.	.	.	.	.	.	.	.	.	.
4	88139847	88139847	C	T	exonic	ABCG2	.	nonsynonymous SNV	ABCG2:NM_001257386:exon2:c.G149A:p.S50N,ABCG2:NM_001348986:exon2:c.G149A:p.S50N,ABCG2:NM_001348987:exon2:c.G149A:p.S50N,ABCG2:NM_001348989:exon2:c.G149A:p.S50N,ABCG2:NM_004827:exon2:c.G149A:p.S50N,ABCG2:NM_001348985:exon3:c.G149A:p.S50N,ABCG2:NM_001348988:exon3:c.G149A:p.S50N	.	.	.	.	.	.	.	.	.	.	.	.	.	.	.	.	.	.	.	.	.	.	.	.	.	.	.	.	.	.	.	.	.	.	.	.	.	.	.	.
4	99287656	99287656	A	C	exonic	ADH1A	.	nonsynonymous SNV	ADH1A:NM_000667:exon2:c.T28G:p.C10G	.	.	.	.	.	.	.	.	.	.	.	.	.	.	.	.	.	.	.	.	.	.	.	.	.	.	.	.	.	.	.	.	.	.	.	.	.	.	.	.
4	99318105	99318105	C	G	exonic	ADH1B	.	nonsynonymous SNV	ADH1B:NM_000668:exon3:c.G200C:p.G67A,ADH1B:NM_001286650:exon4:c.G80C:p.G27A	.	.	.	.	.	.	.	.	.	.	.	.	.	.	.	.	.	.	.	.	.	.	.	.	.	.	.	.	.	.	.	.	.	.	.	.	.	.	.	.
5	75351472	75351472	C	G	exonic	HMGCR	.	nonsynonymous SNV	HMGCR:NM_000859:exon11:c.C1238G:p.A413G,HMGCR:NM_001130996:exon11:c.C1238G:p.A413G,HMGCR:NM_001364187:exon11:c.C1238G:p.A413G	.	.	.	.	.	.	.	.	.	.	.	.	.	.	.	.	.	.	.	.	.	.	.	.	.	.	.	.	.	.	.	.	.	.	.	.	.	.	.	.
6	160122140	160122140	G	A	exonic	SLC22A1	.	nonsynonymous SNV	SLC22A1:NM_003057:exon1:c.G205A:p.E69K,SLC22A1:NM_153187:exon1:c.G205A:p.E69K	.	.	.	.	.	.	.	.	.	.	.	.	.	.	.	.	.	.	.	.	.	.	.	.	.	.	.	.	.	.	.	.	.	.	.	.	.	.	.	.
7	87628889	87628889	A	T	exonic	RUNDC3B	.	nonsynonymous SNV	RUNDC3B:NM_001134405:exon1:c.A66T:p.K22N,RUNDC3B:NM_001134406:exon1:c.A66T:p.K22N,RUNDC3B:NM_138290:exon1:c.A66T:p.K22N	.	.	.	.	.	.	.	.	.	.	.	.	.	.	.	.	.	.	.	.	.	.	.	.	.	.	.	.	.	.	.	.	.	.	.	.	.	.	.	.
7	99648354	99648354	G	T	exonic	CYP3A5	.	nonsynonymous SNV	CYP3A5:NM_000777:exon13:c.C1460A:p.P487H,CYP3A5:NM_001291829:exon14:c.C1121A:p.P374H,CYP3A5:NM_001291830:exon14:c.C1430A:p.P477H	.	.	.	.	.	.	.	.	.	.	.	.	.	.	.	.	.	.	.	.	.	.	.	.	.	.	.	.	.	.	.	.	.	.	.	.	.	.	.	.
7	99672657	99672657	C	T	exonic	CYP3A5	.	nonsynonymous SNV	CYP3A5:NM_000777:exon4:c.G241A:p.V81M,CYP3A5:NM_001190484:exon4:c.G241A:p.V81M,CYP3A5:NM_001291830:exon5:c.G211A:p.V71M	.	.	.	.	.	.	.	.	.	.	.	.	.	.	.	.	.	.	.	.	.	.	.	.	.	.	.	.	.	.	.	.	.	.	.	.	.	.	.	.
7	99778079	99778079	C	G	exonic	CYP3A4	.	nonsynonymous SNV	CYP3A4:NM_001202855:exon3:c.G167C:p.G56A,CYP3A4:NM_017460:exon3:c.G167C:p.G56A	.	.	.	.	.	.	.	.	.	.	.	.	.	.	.	.	.	.	.	.	.	.	.	.	.	.	.	.	.	.	.	.	.	.	.	.	.	.	.	.
7	99780083	99780083	T	C	exonic	CYP3A4	.	nonsynonymous SNV	CYP3A4:NM_001202855:exon2:c.A74G:p.Y25C,CYP3A4:NM_017460:exon2:c.A74G:p.Y25C	.	.	.	.	.	.	.	.	.	.	.	.	.	.	.	.	.	.	.	.	.	.	.	.	.	.	.	.	.	.	.	.	.	.	.	.	.	.	.	.
7	117642522	117642522	C	G	exonic	CFTR	.	nonsynonymous SNV	CFTR:NM_000492:exon23:c.C3802G:p.Q1268E	.	.	.	.	.	.	.	.	.	.	.	.	.	.	.	.	.	.	.	.	.	.	.	.	.	.	.	.	.	.	.	.	.	.	.	.	.	.	.	.
8	18400234	18400234	G	A	exonic	NAT2	.	stopgain	NAT2:NM_000015:exon2:c.G231A:p.W77X	.	.	.	.	.	.	.	.	.	.	.	.	.	.	.	.	.	.	.	.	.	.	.	.	.	.	.	.	.	.	.	.	.	.	.	.	.	.	.	.
9	72918767	72918767	A	G	exonic	ALDH1A1	.	nonsynonymous SNV	ALDH1A1:NM_000689:exon8:c.T803C:p.L268P	.	.	.	.	.	.	.	.	.	.	.	.	.	.	.	.	.	.	.	.	.	.	.	.	.	.	.	.	.	.	.	.	.	.	.	.	.	.	.	.
10	94942252	94942252	T	A	exonic	CYP2C9	.	nonsynonymous SNV	CYP2C9:NM_000771:exon3:c.T392A:p.L131Q	.	.	.	.	.	.	.	.	.	.	.	.	.	.	.	.	.	.	.	.	.	.	.	.	.	.	.	.	.	.	.	.	.	.	.	.	.	.	.	.
10	94981215	94981215	G	A	exonic	CYP2C9	.	nonsynonymous SNV	CYP2C9:NM_000771:exon7:c.G994A:p.G332S	.	.	.	.	.	.	.	.	.	.	.	.	.	.	.	.	.	.	.	.	.	.	.	.	.	.	.	.	.	.	.	.	.	.	.	.	.	.	.	.
11	67584757	67584757	C	G	exonic	GSTP1	.	nonsynonymous SNV	GSTP1:NM_000852:exon4:c.C217G:p.L73V	.	.	.	.	.	.	.	.	.	.	.	.	.	.	.	.	.	.	.	.	.	.	.	.	.	.	.	.	.	.	.	.	.	.	.	.	.	.	.	.
16	69718136	69718136	A	G	exonic	NQO1	.	nonsynonymous SNV	NQO1:NM_000903:exon3:c.T290C:p.L97P,NQO1:NM_001025433:exon3:c.T290C:p.L97P,NQO1:NM_001025434:exon3:c.T290C:p.L97P,NQO1:NM_001286137:exon3:c.T290C:p.L97P	.	.	.	.	.	.	.	.	.	.	.	.	.	.	.	.	.	.	.	.	.	.	.	.	.	.	.	.	.	.	.	.	.	.	.	.	.	.	.	.
18	662149	662149	T	C	exonic	TYMS	.	nonsynonymous SNV	TYMS:NM_001071:exon3:c.T283C:p.S95P,TYMS:NM_001354867:exon3:c.T283C:p.S95P	.	.	.	.	.	.	.	.	.	.	.	.	.	.	.	.	.	.	.	.	.	.	.	.	.	.	.	.	.	.	.	.	.	.	.	.	.	.	.	.
19	38448702	38448702	G	T	exonic	RYR1	.	nonsynonymous SNV	RYR1:NM_000540:exon11:c.G1011T:p.E337D,RYR1:NM_001042723:exon11:c.G1011T:p.E337D	.	.	.	.	.	.	.	.	.	.	.	.	.	.	.	.	.	.	.	.	.	.	.	.	.	.	.	.	.	.	.	.	.	.	.	.	.	.	.	.
19	38452829	38452829	A	G	exonic	RYR1	.	nonsynonymous SNV	RYR1:NM_000540:exon13:c.A1255G:p.S419G,RYR1:NM_001042723:exon13:c.A1255G:p.S419G	.	.	.	.	.	.	.	.	.	.	.	.	.	.	.	.	.	.	.	.	.	.	.	.	.	.	.	.	.	.	.	.	.	.	.	.	.	.	.	.
19	38473466	38473466	G	T	exonic	RYR1	.	nonsynonymous SNV	RYR1:NM_000540:exon28:c.G3855T:p.M1285I,RYR1:NM_001042723:exon28:c.G3855T:p.M1285I	.	.	.	.	.	.	.	.	.	.	.	.	.	.	.	.	.	.	.	.	.	.	.	.	.	.	.	.	.	.	.	.	.	.	.	.	.	.	.	.
19	38490101	38490101	G	C	exonic	RYR1	.	nonsynonymous SNV	RYR1:NM_000540:exon36:c.G5840C:p.C1947S,RYR1:NM_001042723:exon36:c.G5840C:p.C1947S	.	.	.	.	.	.	.	.	.	.	.	.	.	.	.	.	.	.	.	.	.	.	.	.	.	.	.	.	.	.	.	.	.	.	.	.	.	.	.	.
19	38494580	38494580	T	C	exonic	RYR1	.	nonsynonymous SNV	RYR1:NM_000540:exon39:c.T6503C:p.V2168A,RYR1:NM_001042723:exon39:c.T6503C:p.V2168A	.	.	.	.	.	.	.	.	.	.	.	.	.	.	.	.	.	.	.	.	.	.	.	.	.	.	.	.	.	.	.	.	.	.	.	.	.	.	.	.
19	38535149	38535149	G	A	exonic	RYR1	.	nonsynonymous SNV	RYR1:NM_001042723:exon79:c.G11353A:p.G3785S,RYR1:NM_000540:exon80:c.G11368A:p.G3790S	.	.	.	.	.	.	.	.	.	.	.	.	.	.	.	.	.	.	.	.	.	.	.	.	.	.	.	.	.	.	.	.	.	.	.	.	.	.	.	.
19	41010072	41010072	G	A	exonic	CYP2B6	.	nonsynonymous SNV	CYP2B6:NM_000767:exon6:c.G901A:p.E301K	.	.	.	.	.	.	.	.	.	.	.	.	.	.	.	.	.	.	.	.	.	.	.	.	.	.	.	.	.	.	.	.	.	.	.	.	.	.	.	.
22	42128178	42128178	T	C	exonic	CYP2D6	.	nonsynonymous SNV	CYP2D6:NM_001025161:exon4:c.A686G:p.E229G,CYP2D6:NM_000106:exon5:c.A839G:p.E280G	.	.	.	.	.	.	.	.	.	.	.	.	.	.	.	.	.	.	.	.	.	.	.	.	.	.	.	.	.	.	.	.	.	.	.	.	.	.	.	.
22	42128851	42128851	G	A	exonic	CYP2D6	.	nonsynonymous SNV	CYP2D6:NM_001025161:exon3:c.C446T:p.P149L,CYP2D6:NM_000106:exon4:c.C599T:p.P200L	.	.	.	.	.	.	.	.	.	.	.	.	.	.	.	.	.	.	.	.	.	.	.	.	.	.	.	.	.	.	.	.	.	.	.	.	.	.	.	0.001152
Notes:
	Reported only in a Greater Middle East cohort, hence excluded in this results
Blue text	Common in Tiwi AF > 0.01
[truncated: 35 more columns]

## Sheet: Predicted_delet_16_variants
Predicted deleterious rare variants commonly enriched in Tiwi (AF in Tiwi > 1% and AF in gnomAD_ALL/ UKB_ALL < 6%)
Chr	Start	End	Ref	Alt	ID-frm-VCF	Func.refGene	Gene.refGene	GeneDetail.refGene	ExonicFunc.refGene	AAChange.refGene	avsnp150	TIWI_AF	gnomAD_ALL	gnomAD_g_afr	gnomAD_g_ami	gnomAD_g_amr	gnomAD_g_asj	gnomAD_g_eas	gnomAD_g_fin	gnomAD_g_nfe	gnomAD_g_oth	gnomAD_g_sas	AF_gnomAD_e_ALL	gnomAD_e_afr	gnomAD_e_sas	gnomAD_e_amr	gnomAD_e_eas	gnomAD_e_nfe	gnomAD_e_fin	gnomAD_e_asj	gnomAD_e_oth	1KG_ALL	1KG_AFR	1KG_AMR	1KG_EAS	1KG_SAS	1KG_EUR	UKB_ALL	UKB_AFR	UKB_EUR	UKB_EAS	UKB_SAS	GME_AF	GME_NWA	GME_NEA	GME_AP	GME_Israel	GME_SD	GME_TP
1	97549658	97549658	C	A	chr1:97549658:C:A	exonic	DPYD	.	nonsynonymous SNV	DPYD:NM_000110:exon12:c.G1426T:p.V476L	.	0.03563	.	.	.	.	.	.	.	.	.	.	.	.	.	.	.	.	.	.	.	.	.	.	.	.	.	2.81e-06	0	2.92e-06	0	0	.	.	.	.	.	.	.
1	169540831	169540831	A	G	chr1:169540831:A:G	exonic	F5	.	nonsynonymous SNV	F5:NM_000130:exon13:c.T4259C:p.L1420P	.	0.01329	6.978e-06	0	0	0	0	0.0003	0	0	0	0	.	.	.	.	.	.	.	.	.	.	.	.	.	.	.	.	.	.	.	.	.	.	.	.	.	.	.
5	75345633	75345633	A	G	chr5:75345633:A:G	exonic	HMGCR	.	nonsynonymous SNV	HMGCR:NM_000859:exon5:c.A425G:p.K142R,HMGCR:NM_001130996:exon5:c.A425G:p.K142R,HMGCR:NM_001364187:exon5:c.A425G:p.K142R	.	0.01548	.	.	.	.	.	.	.	.	.	.	.	.	.	.	.	.	.	.	.	.	.	.	.	.	.	2.812e-06	0	2.921e-06	0	0	.	.	.	.	.	.	.
5	75350276	75350276	G	A	chr5:75350276:G:A	exonic	HMGCR	.	nonsynonymous SNV	HMGCR:NM_000859:exon8:c.G682A:p.E228K,HMGCR:NM_001130996:exon8:c.G682A:p.E228K,HMGCR:NM_001364187:exon8:c.G682A:p.E228K	.	0.01544	6.975e-06	2.381e-05	0	0	0	0	0	0	0	0	.	.	.	.	.	.	.	.	.	.	.	.	.	.	.	.	.	.	.	.	.	.	.	.	.	.	.
6	31356712	31356712	C	A	rs3180380	exonic	HLA-B	.	nonsynonymous SNV	HLA-B:NM_005514:exon2:c.G319T:p.G107C	rs3180380	0.2599	0.0537	0.0018	0.0038	0.0028	0.007	0.0534	0.0029	0.0051	0.0038	0.0314	0.0565	0.0117	0.0372	0.0126	0.0874	0.0222	0.0161	0.0101	0.0245	.	.	.	.	.	.	.	.	.	.	.	.	.	.	.	.	.	.
6	160143544	160143544	T	C	rs199597065	exonic	SLC22A1	.	nonsynonymous SNV	SLC22A1:NM_003057:exon8:c.T1280C:p.L427P,SLC22A1:NM_153187:exon8:c.T1280C:p.L427P	rs199597065	0.1012	.	.	.	.	.	.	.	.	.	.	.	.	.	.	.	.	.	.	.	.	.	.	.	.	.	.	.	.	.	.	.	.	.	.	.	.	.
7	55202530	55202530	C	T	chr7:55202530:C:T	exonic	EGFR	.	nonsynonymous SNV	EGFR:NM_001346941:exon21:c.C2375T:p.P792L,EGFR:NM_001346897:exon26:c.C3041T:p.P1014L,EGFR:NM_001346899:exon26:c.C3041T:p.P1014L,EGFR:NM_001346898:exon27:c.C3176T:p.P1059L,EGFR:NM_001346900:exon27:c.C3017T:p.P1006L,EGFR:NM_005228:exon27:c.C3176T:p.P1059L	.	0.01425	.	.	.	.	.	.	.	.	.	.	7.952e-06	0	3.393e-05	0	0	0	0	0	0	.	.	.	.	.	.	.	.	.	.	.	.	.	.	.	.	.	.
11	113415455	113415455	C	T	rs200419139	exonic	DRD2	.	nonsynonymous SNV	DRD2:NM_000795:exon5:c.G689A:p.R230Q,DRD2:NM_016574:exon5:c.G689A:p.R230Q	rs200419139	0.03325	.	.	.	.	.	.	.	.	.	.	7.952e-06	0	0	2.894e-05	0	8.804e-06	0	0	0	0.000199681	.	0.0014	.	.	.	2.81e-06	0	2.92e-06	0	0	.	.	.	.	.	.	.
15	74752153	74752153	C	T	rs749598098	exonic	CYP1A2	.	nonsynonymous SNV	CYP1A2:NM_000761:exon5:c.C1072T:p.R358W	rs749598098	0.02857	4.882e-05	0	0	0.0001	0	0	0	4.649e-05	0.0005	0.0003	3.579e-05	0	0	0.0002	0	8.796e-06	0	0	0	.	.	.	.	.	.	2.81e-06	0	2.92e-06	0	0	0.000504	0	0	0.002924	0	0	0
18	677811	677811	A	G	rs754289185	exonic	ENOSF1	.	nonsynonymous SNV	ENOSF1:NM_001354068:exon10:c.T893C:p.I298T,ENOSF1:NM_001318760:exon11:c.T437C:p.I146T,ENOSF1:NM_001354065:exon12:c.T734C:p.I245T,ENOSF1:NM_001354066:exon12:c.T938C:p.I313T,ENOSF1:NM_202758:exon12:c.T1082C:p.I361T,ENOSF1:NM_001354067:exon13:c.T1124C:p.I375T,ENOSF1:NM_017512:exon13:c.T980C:p.I327T	rs754289185	0.02969	6.974e-06	0	0	0	0	0	0	1.549e-05	0	0	2.783e-05	0	0.0001	0	5.437e-05	8.792e-06	0	0	0	.	.	.	.	.	.	3.091e-05	0	2.92e-05	0	0.0001523	.	.	.	.	.	.	.
19	41094308	41094308	G	A	rs753118362	exonic	CYP2A13	.	nonsynonymous SNV	CYP2A13:NM_000766:exon7:c.G1037A:p.R346Q	rs753118362	0.0285	6.975e-06	2.382e-05	0	0	0	0	0	0	0	0	7.952e-06	0	0	2.893e-05	0	8.792e-06	0	0	0	.	.	.	.	.	.	1.686e-05	0	1.752e-05	0	0	.	.	.	.	.	.	.
20	49511145	49511145	C	T	chr20:49511145:C:T	exonic	PTGIS	.	nonsynonymous SNV	PTGIS:NM_000961:exon9:c.G1241A:p.G414E	.	0.04513	.	.	.	.	.	.	.	.	.	.	7.952e-06	0	0	0	0	1.759e-05	0	0	0	.	.	.	.	.	.	.	.	.	.	.	.	.	.	.	.	.	.
22	23181664	23181664	C	T	rs201471497	exonic	BCR	.	nonsynonymous SNV	BCR:NM_004327:exon1:c.C704T:p.S235F,BCR:NM_021574:exon1:c.C704T:p.S235F	rs201471497	0.0131	2.79e-05	0	0	0.0002	0	0	0	1.549e-05	0	0	1.99e-05	0.0001	3.277e-05	2.903e-05	0	0	0	0	0	0.000399361	0.0008	0.0014	.	.	.	0	0	0	0	0	.	.	.	.	.	.	.
22	23285051	23285051	C	A	rs12484731	exonic	BCR	.	nonsynonymous SNV	BCR:NM_004327:exon10:c.C2256A:p.D752E,BCR:NM_021574:exon10:c.C2256A:p.D752E	rs12484731	0.2988	0.0132	0.0113	0	0.0872	0.0003	0.0137	0.0069	0.0006	0.0209	0.0069	0.0201	0.0129	0.0036	0.1184	0.0132	0.0009	0.0079	0.0009	0.0176	0.023762	0.0144	0.121	0.0089	0.0051	0.002	0.0004581	0.01335	0.0001606	0.0132	0.002742	0.004036	0	0.004076	0.002924	0	0	0.006173
6	31356366	31356366	G	T	rs12697944	exonic	HLA-B	.	stopgain	HLA-B:NM_005514:exon3:c.C420A:p.Y140X	rs12697944	0.5988	0.0649	0.0049	0	0.0158	0.0525	0.0624	0.0135	0.0157	0.0138	0.1272	0.083	0.0431	0.1018	0.0368	0.114	0.0438	0.0415	0.0505	0.0649	0.096845	0.0802	0.0764	0.121	0.1063	0.0994	.	.	.	.	.	0.105005	0.072917	0.076923	0.168224	0	0.112069	0.1
6	31356433	31356433	G	A	rs12721827	exonic	HLA-B	.	nonsynonymous SNV	HLA-B:NM_005514:exon3:c.C353T:p.T118I	rs12721827	0.3551	0.1555	0.0111	0.0063	0.0489	0.0066	0.014	0.0047	0.0061	0.0161	0.017	0.2528	0.2164	0.255	0.2475	0.196	0.2173	0.1524	0.1905	0.2378	.	.	.	.	.	.	.	.	.	.	.	0.1875	0.147059	0.183502	0.170455	0.333333	0.114583	0.268182
6	31356822	31356822	T	G	rs1050538	exonic	HLA-B	.	nonsynonymous SNV	HLA-B:NM_005514:exon2:c.A209C:p.E70A	rs1050538	0.3454	0.053	0.0037	0.0112	0.0037	0.0116	0.0215	0.0036	0.0071	0.0035	0.0057	0.0477	0.0034	0.0226	0.0084	0.02	0.0106	0.0223	0.0034	0.0113	0.160942	0.056	0.1037	0.3363	0.2147	0.1103	.	.	.	.	.	0.006381	0	0.001404	0.010309	0	0	0.006667
6	31357118	31357118	G	C	rs1131156	exonic	HLA-B	.	nonsynonymous SNV	HLA-B:NM_005514:exon1:c.C41G:p.S14W	rs1131156	0.8827	0.3396	0.1184	0.0888	0.0425	0.0359	0.0489	0.0289	0.0534	0.0743	0.0424	0.3835	0.3542	0.5529	0.3323	0.3315	0.2106	0.205	0.3052	0.3068	0.561502	0.5719	0.5576	0.4514	0.681	0.5447	.	.	.	.	.	0.226978	0.188235	0.133956	0.217391	0.333333	0.153846	0.358333
7	140785787	140785787	C	T	chr7:140785787:C:T	exonic	BRAF	.	nonsynonymous SNV	BRAF:NM_001374244:exon10:c.G1199A:p.R400H,BRAF:NM_001374258:exon10:c.G1199A:p.R400H	.	0.03563	6.978e-06	0	0	7.34e-05	0	0	0	0	0	0	.	.	.	.	.	.	.	.	.	.	.	.	.	.	.	.	.	.	.	.	.	.	.	.	.	.	.
22	23290360	23290360	A	G	rs35537221	exonic	BCR	.	nonsynonymous SNV	BCR:NM_004327:exon14:c.A2729G:p.Y910C,BCR:NM_021574:exon14:c.A2729G:p.Y910C	rs35537221	0.2976	0.0139	0.0121	0	0.0876	0.0015	0.0288	0.0069	0.0007	0.0233	0.0076	0.0208	0.0109	0.0036	0.119	0.0228	0.0009	0.0079	0.002	0.0184	0.0245607	0.0068	0.1196	0.0228	0.0061	0.002	0.0005593	0.01516	0.0001635	0.03218	0.003047	0.002016	0	0.001359	0	0	0	0.006135
Notes:
	Not Statistically Significant compared to gnomAD_ALL
Variant AF < 0.06 (<6%) in gnomAD_ALL population was considered rare varinats
Variant AF > 0.01 (>1%) in Tiwi population was considered common variants in the Tiwi
Red text	Not rare in gnomAD_All population
[truncated: 25 more columns]
