# Supplementary material for: The pharmacogenomic landscape of an Indigenous Australian population
Source: Front Pharmacol. 2023 May 22;14:1180640. doi: 10.3389/fphar.2023.1180640 (PMC10241071; doi:10.3389/fphar.2023.1180640)
Supplement: Supplementary file 3 [file Table1.xlsx]

## Sheet: Content
Supplementary Table S1	The star allele results of the 12 actionable pharmacogenes
1	CYP2D6 Consensus Results
2	CYP2C9 Consensus Results
3	CYP2C19 Consensus Results
4	VKORC1 Consensus Results
5	CYP4F2 Consensus Results
6	CYP3A5 Consensus Results
7	CYP2B6 Consensus Results
8	NUDT15 Consensus Results
9	IFNL3 Consensus Results
10	SLCO1B1 Consensus Results
11	UGT1A1 Consensus Results
12	ABCG2 Consensus Results
Notes	The fourth batch of 38 samples were sequenced recently and the results were incorporated in to the tables. However, these 38 samples were not run by the Stargazer tool. Although we initially used Stargazer tool, as we moved on in the analysis we incorporated the latest tool, PyPGx which is an enhanced tool from the same author who developed Stargazer. Stargazer tool is no longer updated. Therefor…
	The population frequency data reported for haplotypes, genotypes and phenotypes in these results tables were taken from the PharmGKB gene tables
	To run Stargazer, we extracted the gene region ±30kb from the original Tiwi BAMs and lifted over to GRCh37 using CrossMap v0.6.1 tool.
	PyPGx tool supports 59 genes, Aldy supports 35 genes, PGxPOP supports 14 genes, StellarPGx supports 13 genes, Stargazer supports 51 genes and Cyrius supports CYP2D6 gene as per their cited paper in the manuscript

## Sheet: CYP2D6_Consensus_Results
CYP2D6 Consensus Star Allele Results
Notes:
Consensus genotypes were manually evaluated. The Cyrius tool is specifically designed to call haplotypes in CYP2D6 gene with comparatively high accuracy. Therefore, in arriving at an consensus the results from other tools were checked against the Cyrius call.
Cyrius_Genotype_DragenPipeline - The Cyrius tool incorporated in the GATK-Dragen pipeline. These results were used as an added layer of evidence and was not used as an additional tool in deriving a consensus
SampleID	Cyrius_genotype	Cyrius_genotype_DragenPipeline	Aldy_genotype	Stargazer_genotype	StellarPGx_genotype	PyPGx_genotype	Consensus_genotype	ActivityScore_PharmGKB	Predicted_phenotype
20201015-0005	*1/*5	*1/*5	*1/*5	*1/*5	*5/*1	*1/*5	*1/*5	1	Intermediate Metabolizer
20201015-0006	*1/*5	*1/*5	*5/*83.ALDY	*1/*5	*5/*1	*1/*5	*1/*5	1	Intermediate Metabolizer
20201015-0007	*1/*5	*1/*5	*1/*5	*1/*5	*5/*1	*1/*5	*1/*5	1	Intermediate Metabolizer
20201015-0008	*1/*1	*1/*1	*1/*1	*1/*1x2	*1/*1	*1/*1	*1/*1	2	Normal Metabolizer
20201015-0009	*5/*5	*5/*5	*5/*5	*5/*5	*5/*5	*5/*5	*5/*5	0	Poor Metabolizer
20201015-0010	*1/*5	*1/*5	*1/*5	*1/*5	*5/*1	*1/*5	*1/*5	1	Intermediate Metabolizer
20201015-0011	*1/*1	*1/*1	*1/*1	*1/*1	*1/*1	*1/*1	*1/*1	2	Normal Metabolizer
20201015-0012	*1/*5	*1/*5	*1/*5	*1/*5	*5/*1	*1/*5	*1/*5	1	Intermediate Metabolizer
20201015-0013	*1/*5	*1/*5	*1/*5	*1/*5	*5/*1	*1/*5	*1/*5	1	Intermediate Metabolizer
20201015-0014	*1/*1	*1/*1	*1/*1	*1/*1x2	*1/*1	*1/*1	*1/*1	2	Normal Metabolizer
20201015-0015	*1/*1	*1/*1	*1/*1	*1/*1	*1/*1	*1/*1	*1/*1	2	Normal Metabolizer
20201015-0016	*1/*1	*1/*1	*1/*1	*1/*1x2	*1/*1	*1/*1	*1/*1	2	Normal Metabolizer
20201015-0017	*1/*1	*1/*1	*1/*1	*1/*1	*1/*1	*1/*1	*1/*1	2	Normal Metabolizer
20201015-0018	*1/*5	*1/*5	*1/*5	*1/*5	*5/*1	*1/*5	*1/*5	1	Intermediate Metabolizer
20201015-0019	*1/*5	*1/*5	*1/*5	*1/*5	*5/*1	*1/*5	*1/*5	1	Intermediate Metabolizer
20201015-0020	*131/*2	*2+*131/*5;*2/*131	*2/*131	*1/*2	*131/*2	*1/*2	*2/*131	n/a	Indeterminate
20201015-0021	*1/*1	*1/*1	*1/*1	*1/*1	[*1/*1]	*1/*1	*1/*1	2	Normal Metabolizer
20201015-0022	*1/*1	*1/*1	*1/*1	*1/*1x2	*1/*1	*1/*1	*1/*1	2	Normal Metabolizer
20201015-0023	*1/*5	*1/*5	*1/*5	*1/*5	*5/*1	*1/*5	*1/*5	1	Intermediate Metabolizer
20201015-0024	*1/*1	*1/*1	*1/*1	*1/*1	*1/*1	*1/*1	*1/*1	2	Normal Metabolizer
20201015-0025	*1/*1	*1/*1	*1/*1	*1/*1x2	*1/*1	*1/*1	*1/*1	2	Normal Metabolizer
20201015-0026	*1/*1	*1/*1	*1/*1	*1/*1x2	*1/*1	*1/*1	*1/*1	2	Normal Metabolizer
20201015-0027	*1/*5	*1/*5	*1/*5	*1/*5	*5/*1	*1/*5	*1/*5	1	Intermediate Metabolizer
20201015-0028	*1/*1	*1/*1	*1/*1	*1/*1x2	*1/*1	*1/*1	*1/*1	2	Normal Metabolizer
20201015-0029	*1/*1	*1/*1	*1/*1	*1/*1	*1/*1	*1/*1	*1/*1	2	Normal Metabolizer
20201015-0030	*5/*5	*5/*5	*5/*5	*5/*5	*5/*5	*5/*5	*5/*5	0	Poor Metabolizer
20201015-0031	*1/*83	*1/*1	*1/*1	*1/*1	*1/*1	*1/*1	*1/*1	2	Normal Metabolizer
20201015-0032	*1/*5	*1/*5	*1/*5	*1/*5	*5/*1	*1/*5	*1/*5	1	Intermediate Metabolizer
20201015-0033	*1/*5	*1/*5	*1/*5	*1/*5	*5/*1	*1/*5	*1/*5	1	Intermediate Metabolizer
20201015-0034	*1/*1	*1/*1	*1/*1	*1/*1x2	*1/*1	*1/*1	*1/*1	2	Normal Metabolizer
20201015-0035	*1/*1	*1/*1	*1/*1	*1/*1x2	*1/*1	*1/*1	*1/*1	2	Normal Metabolizer
20201015-0036	*1/*5	*1/*5	*1/*5	*1/*5	*5/*1	*1/*5	*1/*5	1	Intermediate Metabolizer
20201015-0037	*5/*68+*4	*4+*68/*5	*4/*68	*5/*68+*4	*5/*68+*4	Indeterminate	*5/*68+*4	n/a	Indeterminate
20201015-0038	*1/*1	*1/*1	*1/*1	*1/*1x2	*1/*1	*1/*1	*1/*1	2	Normal Metabolizer
20201015-0039	*1/*5	*1/*5	*1/*5	*1/*5	*5/*1	*1/*5	*1/*5	1	Intermediate Metabolizer
20201015-0040	*1/*41	*1/*41	*1/*41	*1/*41x2	*1/*41	*1/*41	*1/*41	1.5	Normal Metabolizer
20201015-0041	*1/*1	*1/*1	*1/*1	*1/*1x2	*1/*1	*1/*1	*1/*1	2	Normal Metabolizer
20201015-0042	*1/*1	*1/*1	*1/*1	*1/*1	[*1/*1]	*1/*1	*1/*1	2	Normal Metabolizer
20201015-0043	*1/*1	*1/*1	*1/*1	*1/*1x2	*1/*1	*1/*1	*1/*1	2	Normal Metabolizer
20201015-0044	*1/*1	*1/*1	*1/*1	*1/*1	*1/*1	*1/*1	*1/*1	2	Normal Metabolizer
20201015-0045	*1/*5	*1/*5	*1/*5	*1/*5	*5/*1	*1/*5	*1/*5	1	Intermediate Metabolizer
20201015-0046	*1/*35	*1/*35	*1/*35	*1/*35	*1/*35	*1/*35	*1/*35	2	Normal Metabolizer
20201015-0047	*1/*5	*1/*5	*1/*5	*1/*5	*5/*1	*1/*5	*1/*5	1	Intermediate Metabolizer
20201015-0048	*1/*5	*1/*5	*1/*5	*1/*5	*5/*1	*1/*5	*1/*5	1	Intermediate Metabolizer
20201015-0049	*1/*5	*1/*5	*1/*5	*1/*5	*5/*1	*1/*5	*1/*5	1	Intermediate Metabolizer
20201015-0050	*1/*5	*1/*5	*5/*83.ALDY	*1/*5	*5/*1	*1/*5	*1/*5	1	Intermediate Metabolizer
20201015-0051	*1/*1	*1/*1	*1/*61; *1/*83.ALDY	*1/*1	*1/*1	*1/*1	*1/*1	2	Normal Metabolizer
20201015-0052	*131/*5	*5/*131	*5/*131	*5/*131	*5/*131	*1/*5	*5/*131	n/a	Indeterminate
20201015-0053	*1/*5	*1/*5	*1/*5	*1/*5	*5/*1	*1/*5	*1/*5	1	Intermediate Metabolizer
20201015-0054	*5/*5	*5/*5	*5/*5	*5/*5	*5/*5	*5/*5	*5/*5	0	Poor Metabolizer
20201015-0055	*1/*35	*1/*35	*1/*35	*1/*35x2	*1/*35	*1/*35	*1/*35	2	Normal Metabolizer
20201015-0056	*1/*131	*1+*131/*5;*1/*131	*1/*131	*1/*131	*1/*131	*1/*1	*1/*131	n/a	Indeterminate
20201015-0057	*1/*5	*1/*5	*1/*5	*1/*5	*5/*1	*1/*5	*1/*5	1	Intermediate Metabolizer
20201015-0058	*1/*5	*1/*5	*1/*5	*1/*5	*5/*1	*1/*5	*1/*5	1	Intermediate Metabolizer
20201015-0060	*1/*1	*1/*1	*1/*1	*1/*1x2	*1/*1	*1/*1	*1/*1	2	Normal Metabolizer
20201015-0061	*1/*5	*1/*5	*1/*5	*1/*5	*5/*1	*1/*5	*1/*5	1	Intermediate Metabolizer
20201015-0062	*1/*5	*1/*5	*1/*5	*1/*5	*5/*1	*1/*5	*1/*5	1	Intermediate Metabolizer
20201015-0063	*1/*1	*1/*1	*1/*1	*1/*1	*1/*1	*1/*1	*1/*1	2	Normal Metabolizer
20201015-0064	*1/*1	*1/*1	*1/*1	*1/*1	[*1/*1]	*1/*1	*1/*1	2	Normal Metabolizer
20201015-0065	*1/*1	*1/*1	*1/*1	*1/*1	*1/*1	*1/*1	*1/*1	2	Normal Metabolizer
20201015-0066	*5/*5	*5/*5	*5/*5	*5/*5	*5/*5	*5/*5	*5/*5	0	Poor Metabolizer
20201015-0067	*1/*5	*1/*5	*1/*5	*1/*5	*5/*1	*1/*5	*1/*5	1	Intermediate Metabolizer
20201015-0068	*1/*5	*1/*5	*1/*5	*1/*5	*5/*1	*1/*5	*1/*5	1	Intermediate Metabolizer
20201015-0069	*1/*1	*1/*1	*1/*1	*1/*1	*1/*1	*1/*1	*1/*1	2	Normal Metabolizer
20201015-0070	*1/*1	*1/*1	*1/*5	*1/*1	*1/*1	*1/*1	*1/*1	2	Normal Metabolizer
20201015-0071	*1/*1	*1/*1	*1/*1	*1/*1	*1/*1	*1/*1	*1/*1	2	Normal Metabolizer
20201015-0072	*1/*5	*1/*5	*5/*5	*1/*5	*5/*1	*1/*5	*1/*5	1	Intermediate Metabolizer
20201015-0073	*1/*1	*1/*1	*1/*1	*1/*1x2	*1/*1	*1/*1	*1/*1	2	Normal Metabolizer
20201015-0074	*1/*1	*1/*1	*1/*61; *1/*83.ALDY	*1/*1	*1/*1	*1/*1	*1/*1	2	Normal Metabolizer
20201015-0076	*1/*1	*1/*1	*1/*1	*1/*1x2	*1/*1	*1/*1	*1/*1	2	Normal Metabolizer
20201015-0077	*1/*5	*1/*5	*1/*5	*1/*5	*5/*1	*1/*5	*1/*5	1	Intermediate Metabolizer
20201015-0078	*1/*5	*1/*5	*1/*5	*1/*5	*5/*1	*1/*5	*1/*5	1	Intermediate Metabolizer
20201015-0079	*1/*131	*1+*131/*5;*1/*131	*1/*131	*1/*131	*1/*131	*1/*1	*1/*131	n/a	Indeterminate
20201015-0080	*1/*5	*1/*5	*1/*5	*1/*5	*5/*1	*1/*5	*1/*5	1	Intermediate Metabolizer
20201015-0081	*1/*1	*1/*1	*1/*1	*1/*1	*1/*1	*1/*1	*1/*1	2	Normal Metabolizer
20201015-0082	*1/*131	*1+*131/*5;*1/*131	*1/*131	*1/*131	*1/*131	*1/*1	*1/*131	n/a	Indeterminate
20201015-0083	*1/*1	*1/*1	*1/*1	*1/*1	*1/*1	*1/*1	*1/*1	2	Normal Metabolizer
20201015-0084	*1/*1	*1/*1	*1/*1	*1/*1	*1/*1	*1/*1	*1/*1	2	Normal Metabolizer
20201015-0085	*131/*5	*5/*131	*5/*131	*5/*131	*5/*131	*1/*5	*5/*131	n/a	Indeterminate
20201015-0086	*1/*1	*1/*1	*1/*1	*1/*1x2	[*1/*1]	*1/*1	*1/*1	2	Normal Metabolizer
20201015-0087	*1/*5	*1/*5	*1/*5	*1/*5	*5/*1	*1/*5	*1/*5	1	Intermediate Metabolizer
20201015-0088	*1/*1	*1/*1	*1/*1	*1/*1x2	[*1/*1]	*1/*1	*1/*1	2	Normal Metabolizer
20201015-0089	*1/*1	*1/*1	*1/*1	*1/*1	*1/*1	*1/*1	*1/*1	2	Normal Metabolizer
20201015-0090	*1/*1	*1/*1	*1/*1	*1/*1	*1/*1	*1/*1	*1/*1	2	Normal Metabolizer
20201015-0091	*1/*1	*1/*1	*1/*1	*1/*1	*1/*1	*1/*1	*1/*1	2	Normal Metabolizer
20201015-0092	*1/*1	*1/*1	*1/*1	*1/*1x2	*1/*1	*1/*1	*1/*1	2	Normal Metabolizer
20201015-0093	*1/*131	*1+*131/*5;*1/*131	*1/*131	*1/*131x2	*1/*131	*1/*1	*1/*131	n/a	Indeterminate
20201015-0094	*1/*1	*1/*1	*1/*1	*1/*1x2	*1/*1	*1/*1	*1/*1	2	Normal Metabolizer
20201015-0095	*1/*1	*1/*1	*1/*1	*1/*1x2	[*1/*1]	*1/*1	*1/*1	2	Normal Metabolizer
20201015-0096	*1/*1	*1/*1	*1/*1	*1/*1	*1/*1	*1/*1	*1/*1	2	Normal Metabolizer
20201015-0097	*1/*5	*1/*5	*1/*5	*1/*5	*5/*1	*1/*5	*1/*5	1	Intermediate Metabolizer
20201015-0098	*1/*1	*1/*1	*1/*1	*1/*1	*1/*1	*1/*1	*1/*1	2	Normal Metabolizer
20201015-0099	*1/*1	*1/*1	*1/*1	*1/*1	*1/*1	*1/*1	*1/*1	2	Normal Metabolizer
20201015-0100	*1/*1	*1/*1	*1/*1	*1/*1	*1/*1	*1/*1	*1/*1	2	Normal Metabolizer
20201015-0101	*1/*1	*1/*1	*1/*1	*1/*1	[*1/*1]	*1/*1	*1/*1	2	Normal Metabolizer
20201015-0102	*1/*5	*1/*5	*5/*5	*1/*5	*5/*1	*1/*5	*1/*5	1	Intermediate Metabolizer
20201015-0103	*1/*1	*1/*1	*1/*1	*1/*1	*1/*1	*1/*1	*1/*1	2	Normal Metabolizer
20201015-0104	*1/*1	*1/*1	*1/*1	*1/*1	*1/*1	*1/*1	*1/*1	2	Normal Metabolizer
20201015-0106	*1/*1	*1/*1	*1/*1	*1/*1	*1/*1	*1/*1	*1/*1	2	Normal Metabolizer
20201015-0107	*1/*1	*1/*1	*1/*1	*1/*1	*1/*1	*1/*1	*1/*1	2	Normal Metabolizer
20201015-0108	*1/*1	*1/*1	*1/*1	*1/*1	*1/*1	*1/*1	*1/*1	2	Normal Metabolizer
20201015-0109	*1/*131	*1+*131/*5;*1/*131	*1/*131	*1x2/*131	*1/*131	*1/*1	*1/*131	n/a	Indeterminate
20201015-0110	*1/*1	*1/*1	*1/*1	*1/*1x2	*1/*1	*1/*1	*1/*1	2	Normal Metabolizer
20201015-0111	*1/*1	*1/*1	*1/*1	*1/*1x2	*1/*1	*1/*1	*1/*1	2	Normal Metabolizer
20201015-0112	*1/*5	*1/*5	*1/*5	*1/*5	*5/*1	*1/*5	*1/*5	1	Intermediate Metabolizer
20201015-0113	*1/*1	*1/*1	*1/*1	*1/*1x2	[*1/*1]	*1/*1	*1/*1	2	Normal Metabolizer
20201015-0114	*1/*131	*1+*131/*5;*1/*131	*1/*131	*1/*131	*1/*131	*1/*1	*1/*131	n/a	Indeterminate
20201015-0115	*1/*1	*1/*1	*1/*1	*1/*1x2	*1/*1	*1/*1	*1/*1	2	Normal Metabolizer
20201015-0116	*1/*5	*1/*5	*1/*5	*1/*5	*5/*1	*1/*5	*1/*5	1	Intermediate Metabolizer
20201015-0117	*1/*5	*1/*5	*1/*5	*1/*5	*5/*1	*1/*5	*1/*5	1	Intermediate Metabolizer
20201015-0118	*1/*5	*1/*5	*1/*5	*1/*5	[*1/*5]	*1/*5	*1/*5	1	Intermediate Metabolizer
20201015-0119	*1/*5	*1/*5	*1/*5	*1/*5	*5/*1	*1/*5	*1/*5	1	Intermediate Metabolizer
20201015-0120	*1/*5	*1/*5	*1/*5	*1/*5	*5/*1	*1/*5	*1/*5	1	Intermediate Metabolizer
20201015-0121	*1/*1	*1/*1	*1/*1	*1/*1	*1/*1	*1/*1	*1/*1	2	Normal Metabolizer
20201015-0122	*1/*131	*1+*131/*5;*1/*131	*1/*131	*1/*131	*1/*131	*1/*1	*1/*131	n/a	Indeterminate
20201015-0123	*1/*2	*1/*2	*1/*2	*1/*2	[*1/*2]	*1/*2	*1/*2	2	Normal Metabolizer
20201015-0124	*1/*1	*1/*1	*1/*1	*1/*1x2	*1/*1	*1/*1	*1/*1	2	Normal Metabolizer
20201015-0125	*1/*1	*1/*1	*1/*1	*1/*1x2	*1/*1	*1/*1	*1/*1	2	Normal Metabolizer
20201015-0126	*1/*1	*1/*1	*1/*1	*1/*1	[*1/*1]	*1/*1	*1/*1	2	Normal Metabolizer
20201015-0127	*1x2/*131	*1/*1+*131;*1x2+*131/*5	*1+*1/*131	*1x3/*131	[*1/*1]	*1/*1x2	Haplotypes could not be accuartely assigned	n/a	Haplotypes could not be accuartely assigned
20201015-0128	*1/*1	*1/*1	*1/*61; *1/*83.ALDY	*1/*1	*1/*1	*1/*1	*1/*1	2	Normal Metabolizer
20201015-0129	*1/*1	*1/*1	*1/*1	*1/*1	*1/*1	*1/*1	*1/*1	2	Normal Metabolizer
20201015-0130	*1/*5	*1/*5	*1/*5	*1/*1	*5/*1	*1/*5	*1/*5	1	Intermediate Metabolizer
20201015-0131	*1/*5	*1/*5	*1/*5	*1/*5	*5/*1	*1/*5	*1/*5	1	Intermediate Metabolizer
20201015-0132	*1/*1	*1/*1	*1/*1	*1/*1x2	*1/*1	*1/*1	*1/*1	2	Normal Metabolizer
20201015-0133	*1/*5	*1/*5	*1/*5	*1/*5	[*1/*5]	*1/*5	*1/*5	1	Intermediate Metabolizer
20201015-0134	*1/*131	*1+*131/*5;*1/*131	*1/*131	*1/*131	*1/*131	*1/*1	*1/*131	n/a	Indeterminate
20201015-0135	*1/*1	*1/*1	*1/*1	*1/*1x2	*1/*1	*1/*1	*1/*1	2	Normal Metabolizer
20201015-0136	*1/*5	*1/*5	*1/*5	*1/*5	*5/*1	*1/*5	*1/*5	1	Intermediate Metabolizer
20201015-0137	*131/*5	*5/*131	*5/*131	*5/*131	*5/*131	*1/*5	*5/*131	n/a	Indeterminate
20201015-0138	*1/*5	*1/*5	*1/*5	*1/*13C	*5/*1	*1/*5	*1/*5	1	Intermediate Metabolizer
20201015-0139	*1/*1	*1/*1	*1/*1	*1/*1x2	*1/*1	*1/*1	*1/*1	2	Normal Metabolizer
20201015-0140	*1/*1	*1/*1	*1/*1	*1/*1x2	*1/*1	*1/*1	*1/*1	2	Normal Metabolizer
20201015-0141	*1/*1	*1/*1	*1/*1	*1/*1	*1/*1	*1/*1	*1/*1	2	Normal Metabolizer
20201015-0142	*1/*1x2	*1/*1x2	*1/*1+*1	*1/*1x3	*1/*1x2	*1/*1x2	*1/*1x2	3	Ultrarapid Metabolizer
20201015-0143	*1/*1	*1/*1	*1/*1	*1/*1	*1/*1	*1/*1	*1/*1	2	Normal Metabolizer
20201015-0144	*1/*1	*1/*1	*1/*1	*1/*1x2	*1/*1	*1/*1	*1/*1	2	Normal Metabolizer
20201015-0145	*1/*5	*1/*5	*1/*5	*1/*5	*5/*1	*1/*5	*1/*5	1	Intermediate Metabolizer
20201015-0146	*1/*5	*1/*5	*1/*5	*1/*5	*5/*1	*1/*5	*1/*5	1	Intermediate Metabolizer
20201015-0147	*1/*1	*1/*1	*1/*1	*1/*1x2	[*1/*1]	*1/*1	*1/*1	2	Normal Metabolizer
20201015-0148	*1/*2	*1/*2	*2/*131	*1/*2x2	*131/*2	*1/*2	*1/*2	2	Normal Metabolizer
20201015-0149	*1/*1	*1/*1	*1/*1	*1/*1x2	*1/*1	*1/*1	*1/*1	2	Normal Metabolizer
20201015-0150	*1/*1	*1/*1	*1/*1	*1/*1x2	[*1/*1]	*1/*1	*1/*1	2	Normal Metabolizer
20201015-0151	*1/*1	*1/*1	*1/*1	*1/*1x2	[*1/*1]	*1/*1	*1/*1	2	Normal Metabolizer
20201015-0152	*1/*1	*1/*1	*1/*1	*1/*1x2	[*1/*1]	*1/*1	*1/*1	2	Normal Metabolizer
20201015-0153	*1/*1	*1/*1	*1/*1	*1/*1	*1/*1	*1/*1	*1/*1	2	Normal Metabolizer
20201015-0154	*1/*1	*1/*1	*1/*1	*1/*1	[*1/*1]	*1/*1	*1/*1	2	Normal Metabolizer
20201015-0155	*1/*5	*1/*5	*1/*5	*1/*5	*5/*1	*1/*5	*1/*5	1	Intermediate Metabolizer
20201015-0156	*1/*1	*1/*1	*1/*1	*1/*1x2	[*1/*1]	*1/*1	*1/*1	2	Normal Metabolizer
20201015-0157	*1/*2	*1/*2	*1/*2	*1/*2	*1/*2	*1/*2	*1/*2	2	Normal Metabolizer
20201015-0158	*1/*1	*1/*1	*1/*1	*1/*1x2	*1/*1	*1/*1	*1/*1	2	Normal Metabolizer
20201015-0159	*1/*1	*1/*1	*1/*1	*1/*1	*1/*1	*1/*1	*1/*1	2	Normal Metabolizer
20201015-0160	*1/*5	*1/*5	*1/*5	*1/*5	*5/*1	*1/*5	*1/*5	1	Intermediate Metabolizer
20201015-0161	*1/*1	*1/*1	*1/*1	*1/*1x2	[*1/*1]	*1/*1	*1/*1	2	Normal Metabolizer
20201015-0162	*1/*5	*1/*5	*1/*5	*1/*5	*5/*1	*1/*5	*1/*5	1	Intermediate Metabolizer
20201015-0163	*1/*1	*1/*1	*1/*1	*1/*1x2	*1/*1	*1/*1	*1/*1	2	Normal Metabolizer
20201015-0164	*1/*5	*1/*5	*1/*5	*1/*5	*5/*1	*1/*5	*1/*5	1	Intermediate Metabolizer
20201015-0165	*1/*5	*1/*5	*1/*5	*1/*1	*5/*1	*1/*5	*1/*5	1	Intermediate Metabolizer
20201015-0166	*1/*1	*1/*1	*1/*1	*1/*1x2	[*1/*1]	*1/*1	*1/*1	2	Normal Metabolizer
20201015-0167	*1/*5	*1/*5	*1/*5	*1/*5	*5/*1	*1/*5	*1/*5	1	Intermediate Metabolizer
20201015-0168	None	*1/*1x2	*1+*1+*1/*67; *1+*1+*1/*78	./.	*1/*1x2	*1/*1x2	*1/*1x2	3	Ultrarapid Metabolizer
20201015-0169	*1/*5	*1/*5	*1/*5	*1/*5	*5/*1	*1/*5	*1/*5	1	Intermediate Metabolizer
20201015-0170	*5/*5	*5/*5	*5/*5	*5/*5	*5/*5	*5/*5	*5/*5	0	Poor Metabolizer
20201015-0171	*1/*1	*1/*1	*1/*1	*1/*1x2	*1/*1	*1/*1	*1/*1	2	Normal Metabolizer
20201015-0172	*1/*5	*1/*5	*1/*5	*1/*5	*5/*1	*1/*5	*1/*5	1	Intermediate Metabolizer
20201015-0173	*1/*5	*1/*5	*1/*5	*1/*5	*5/*1	*1/*5	*1/*5	1	Intermediate Metabolizer
20201015-0174	*5/*5	*5/*5	*5/*5	*5/*5	*5/*5	*5/*5	*5/*5	0	Poor Metabolizer
20201015-0175	*1/*1	*1/*1	*1/*1	*1/*1x2	*1/*1	*1/*1	*1/*1	2	Normal Metabolizer
20201015-0176	*1/*5	*1/*5	*1/*5	*1/*5	*5/*1	*1/*5	*1/*5	1	Intermediate Metabolizer
20201015-0177	*1/*1	*1/*1	*1/*1	*1/*1	[*1/*1]	*1/*1	*1/*1	2	Normal Metabolizer
20201015-0178	*1/*5	*1/*5	*1/*5	*1/*5	*5/*1	*1/*5	*1/*5	1	Intermediate Metabolizer
20201015-0179	*1/*1	*1/*1	*1/*1	*1/*1x2	*1/*1	*1/*1	*1/*1	2	Normal Metabolizer
20201015-0180	*1/*1	*1/*1	*1/*1	*1/*1	*1/*1	*1/*1	*1/*1	2	Normal Metabolizer
20201015-0181	*1/*1	*1/*1	*1/*61; *1/*83.ALDY	*1/*1	[*1/*1]	*1/*1	*1/*1	2	Normal Metabolizer
20201015-0182	*1/*5	*1/*5	*1/*5	*1/*5	*5/*1	*1/*5	*1/*5	1	Intermediate Metabolizer
20201015-0183	*1/*1	*1/*1	*1/*1	*1/*1	*1/*1	*1/*1	*1/*1	2	Normal Metabolizer
20201015-0184	*5/*5	*5/*5	*5/*5	*5/*5	*5/*5	*5/*5	*5/*5	0	Poor Metabolizer
20201015-0185	*1/*5	*1/*5	*5/*5	*1/*5	*5/*1	*1/*5	*1/*5	1	Intermediate Metabolizer
20201015-0186	*1/*5	*1/*5	*5/*83.ALDY	*1/*5	*5/*1	*1/*5	*1/*5	1	Intermediate Metabolizer
20201015-0187	*1/*5	*1/*5	*1/*5	*1/*5	*5/*1	*1/*5	*1/*5	1	Intermediate Metabolizer
20201015-0188	*5/*5	*5/*5	*5/*5	*5/*5	*5/*5	*5/*5	*5/*5	0	Poor Metabolizer
20201015-0189	*1/*5	*1/*5	*1/*5	*1/*1	*5/*1	*1/*5	*1/*5	1	Intermediate Metabolizer
20201015-0190	*1/*1	*1/*1	*1/*1	*1/*1x2	*1/*1	*1/*1	*1/*1	2	Normal Metabolizer
20201015-0191	*1/*5	*1/*5	*1/*5	*1/*1	*5/*1	*1/*5	*1/*5	1	Intermediate Metabolizer
20201015-0192	*1/*5	*1/*5	*1/*5	*1/*5	*5/*1	*1/*5	*1/*5	1	Intermediate Metabolizer
20201015-0193	*1/*5	*1/*5	*1/*5	*1/*5	*5/*1	*1/*5	*1/*5	1	Intermediate Metabolizer
20201015-0194	*1/*131	*1+*131/*5;*1/*131	*1/*131	*1x2/*131	*1/*131	*1/*1	*1/*131	n/a	Indeterminate
20201015-0195	*1/*5	*1/*5	*1/*5	*1/*5	*5/*1	*1/*5	*1/*5	1	Intermediate Metabolizer
20201015-0196	*1/*1	*1/*1	*1/*1	*1/*1x2	*1/*1	*1/*1	*1/*1	2	Normal Metabolizer
20201015-0197	*1/*5	*1/*5	*1/*5	*1/*1	*5/*1	*1/*5	*1/*5	1	Intermediate Metabolizer
20201015-0198	*1/*1	*1/*1	*1/*1	*1/*1x2	*1/*1	*1/*1	*1/*1	2	Normal Metabolizer
20201015-0199	*1/*1	*1/*1	*1/*1	*1/*1x2	*1/*1	*1/*1	*1/*1	2	Normal Metabolizer
20201015-0200	*1/*5	*1/*5	*1/*5	*1/*5	*5/*1	*1/*5	*1/*5	1	Intermediate Metabolizer
20201015-0201	*1/*1	*1/*1	*1/*1	*1/*1x2	*1/*1	*1/*1	*1/*1	2	Normal Metabolizer
20201015-0202	*1/*5	*1/*5	*1/*5	*1/*5	*5/*1	*1/*5	*1/*5	1	Intermediate Metabolizer
20201015-0203	*1/*5	*1/*5	*1/*5	*1/*5	*5/*1	*1/*5	*1/*5	1	Intermediate Metabolizer
20201015-0204	*5/*5	*5/*5	*5/*5	*5/*5	*5/*5	*5/*5	*5/*5	0	Poor Metabolizer
20201015-0205	*1/*5	*1/*5	*1/*5	*S1+*1/*13C	*5/*1	*1/*5	*1/*5	1	Intermediate Metabolizer
20201015-0206	*1/*5	*1/*5	*1/*5	*1/*5	[*1/*5]	*1/*5	*1/*5	1	Intermediate Metabolizer
20201015-0207	None	None	*1+*1+*1/*67; *1+*1+*1/*78	./.	*1/*1x2	*1/*1x2	*1/*1x2	3	Ultrarapid Metabolizer
20201015-0208	*1/*5	*1/*5	*1/*5	*1/*5	*5/*1	*1/*5	*1/*5	1	Intermediate Metabolizer
20201015-0209	*1/*131	*1+*131/*5;*1/*131	*1/*131	*1/*131	[*1/*131]	*1/*1	*1/*131	n/a	Indeterminate
20201015-0211	*1/*5	*1/*5	*1/*5	*1/*5	*5/*1	*1/*5	*1/*5	1	Intermediate Metabolizer
20201015-0212	*1/*5	*1/*5	*1/*5	*1/*5	*5/*1	*1/*5	*1/*5	1	Intermediate Metabolizer
20201015-0213	*1/*5	*1/*5	*1/*5	*1/*5	*5/*1	*1/*5	*1/*5	1	Intermediate Metabolizer
20201015-0214	*1/*1	*1/*1	*1/*1	*1/*1x2	*1/*1	*1/*1	*1/*1	2	Normal Metabolizer
20201015-0215	*1/*1	*1/*1	*1/*1	*1/*1x2	*1/*1	*1/*1	*1/*1	2	Normal Metabolizer
20201015-0216	*1/*4	*1/*4	*1/*4.021	*1x2/*4	*1/*4	*1/*4	*1/*4	1	Intermediate Metabolizer
20201015-0217	*1/*1	*1/*1	*1/*1	*1/*1x2	*1/*1	*1/*1	*1/*1	2	Normal Metabolizer
20201015-0218	*1/*1	*1/*1	*1/*1	*1/*1x2	*1/*1	*1/*1	*1/*1	2	Normal Metabolizer
20201015-0219	*1/*1	*1/*1	*1/*1	*1/*1x2	[*1/*1]	*1/*1	*1/*1	2	Normal Metabolizer
20201015-0220	*1/*1	*1/*1	*1/*1	*1/*1x2	*1/*1	*1/*1	*1/*1	2	Normal Metabolizer
20201015-0221	*1/*1	*1/*1	*1/*1	*1/*1x2	*1/*1	*1/*1	*1/*1	2	Normal Metabolizer
20201015-0222	*5/*5	*5/*5	*5/*5	*5/*5	*5/*5	*5/*5	*5/*5	0	Poor Metabolizer
20201015-0223	*1/*131	*1/*1	*1/*131	*1x2/*131	*1/*131	*1/*1	*1/*131	n/a	Indeterminate
20201015-0224	*1/*35	*1/*35	*1/*35	*1x2/*35	*1/*35	*1/*35	*1/*35	2	Normal Metabolizer
20201015-0225	*1/*1	*1/*1	*1/*1	*1/*1	*1/*1	*1/*1	*1/*1	2	Normal Metabolizer
20201015-0226	*1/*131	*1+*131/*5;*1/*131	*1/*131	*1/*131x2	*1/*131	*1/*1	*1/*131	n/a	Indeterminate
20201015-0227	*1/*131	*1+*131/*5;*1/*131	*1/*131	*1/*131	*1/*131	*1/*1	*1/*131	n/a	Indeterminate
20201015-0228	None	*1/*1	*1/*1+*1	*1/*1	*1/*1	*1/*1	*1/*1	2	Normal Metabolizer
20201015-0229	None	*1/*1	*1/*1	*1/*1	*5/*1	*1/*5	Haplotypes could not be accuartely assigned		Haplotypes could not be accuartely assigned
20201015-0230	*5/*5	*5/*5	*5/*5	*5/*5	*5/*5	*5/*5	*5/*5	0	Poor Metabolizer
20201015-0231	*5/*5	*5/*5	*5/*5	*5/*5	*5/*5	*5/*5	*5/*5	0	Poor Metabolizer
20201015-0232	*1/*5	*1/*5	*1/*5	*1/*5	*5/*1	*1/*5	*1/*5	1	Intermediate Metabolizer
20201015-0233	*1/*1	*1/*1	*1/*1	*1/*1	*1/*1	*1/*1	*1/*1	2	Normal Metabolizer
20201015-0234	*1/*5	*1/*5	*1/*5	*1/*5	[*1/*5]	*1/*5	*1/*5	1	Intermediate Metabolizer
20201015-0235	*1/*1	*1/*1	*1/*1	*1/*1x2	*1/*1	*1/*1	*1/*1	2	Normal Metabolizer
20201015-0236	*1/*131	*1+*131/*5;*1/*131	*1/*131	*1/*131	*1/*131	*1/*1	*1/*131	n/a	Indeterminate
20201015-0237	*1/*1	*1/*1	*1/*1	*1/*1x2	*1/*1	*1/*1	*1/*1	2	Normal Metabolizer
20201015-0239	*1/*5	*1/*5	*1/*5	*1/*5	*5/*1	*1/*5	*1/*5	1	Intermediate Metabolizer
20201015-0240	*5/*5	*5/*5	*5/*5	*5/*5	*5/*5	*5/*5	*5/*5	0	Poor Metabolizer
20201015-0241	*1/*5	*1/*5	*1/*5	*1/*5	*5/*1	*1/*5	*1/*5	1	Intermediate Metabolizer
20201015-0242	*1/*1	*1/*1	*1/*1	*1/*1x2	*1/*1	*1/*1	*1/*1	2	Normal Metabolizer
20201015-0243	*1/*1	*1/*1	*1/*1	*1/*1x2	*1/*1	*1/*1	*1/*1	2	Normal Metabolizer
20201015-0244	*1/*1	*1/*1	*1/*1	*1/*1x2	*1/*1	*1/*1	*1/*1	2	Normal Metabolizer
20201015-0245	*1/*1	*1/*1	*1/*1	*1/*1	*1/*1	*1/*1	*1/*1	2	Normal Metabolizer
20201015-0246	*1/*131	*1+*131/*5;*1/*131	*1/*131	*1x2/*131	*1/*131	*1/*1	*1/*131	n/a	Indeterminate
20201015-0247	*1/*1	*1/*1	*1/*1	*1/*1x2	*1/*1	*1/*1	*1/*1	2	Normal Metabolizer
20201015-0248	*1/*1	*1/*1	*1/*1	*1/*1x2	*1/*1	*1/*1	*1/*1	2	Normal Metabolizer
20201015-0249	*1/*1	*1/*1	*1/*1	*1/*1x2	*1/*1	*1/*1	*1/*1	2	Normal Metabolizer
20201015-0250	*1/*1	*1/*1	*1/*1	*1/*1	*1/*1	*1/*1	*1/*1	2	Normal Metabolizer
20201015-0251	*1/*1	*1/*1	*1/*1	*1/*1x2	*1/*1	*1/*1	*1/*1	2	Normal Metabolizer
20201015-0252	*1/*5	*1/*5	*1/*5	*1/*5	[*1/*5]	*1/*5	*1/*5	1	Intermediate Metabolizer
20201015-0253	*1/*1	*1/*1	*1/*1	*1/*1x2	[*1/*1]	*1/*1	*1/*1	2	Normal Metabolizer
20201015-0254	*1/*1	*1/*1	*1/*1	*1/*1x2	*1/*1	*1/*1	*1/*1	2	Normal Metabolizer
20201015-0255	*1/*5	*1/*5	*1/*5	*1/*5	*5/*1	*1/*5	*1/*5	1	Intermediate Metabolizer
20201015-0256	*1/*131	*1+*131/*5;*1/*131	*1/*131	./.	*1/*131	*1/*1	*1/*131	n/a	Indeterminate
20201015-0257	*1/*1	*1/*1	*1/*1	*1/*1	*1/*1	*1/*1	*1/*1	2	Normal Metabolizer
20201015-0258	*1/*5	*1/*5	*1/*5	*1/*5	*5/*1	*1/*5	*1/*5	1	Intermediate Metabolizer
20201015-0259	*1/*1	*1/*1	*1/*1	*1/*1x2	*1/*1	*1/*1	*1/*1	2	Normal Metabolizer
20201015-0260	None	*5/*15	*5/*79	*5/*13B	*5/*5	*5/*5	Haplotypes could not be accuartely assigned - one *5 haplotype assigned		Haplotypes could not be accuartely assigned - one *5 haplotype assigned
20201015-0262	*1/*1	*1/*1	*1/*1	*1/*1x2	*1/*1	*1/*1	*1/*1	2	Normal Metabolizer
20201015-0263	*1/*5	*1/*5	*1/*5	*1/*5	*5/*1	*1/*5	*1/*5	1	Intermediate Metabolizer
20201015-0264	*1/*5	*1/*5	*1/*5	*1/*5	*5/*1	*1/*5	*1/*5	1	Intermediate Metabolizer
20201015-0265	*1/*5	*1/*5	*1/*5	*1/*5	*5/*1	*1/*5	*1/*5	1	Intermediate Metabolizer
20201015-0266	*1/*131	*1+*131/*5;*1/*131	*1/*131	*1x2/*131	*1/*131	*1/*1	*1/*131	n/a	Indeterminate
20201015-0267	*131/*5	*5/*131	*5/*131	*5/*131	*5/*131	*1/*5	*5/*131	n/a	Indeterminate
20201015-0268	*2/*5	*2/*5	*2/*5	*2/*5	*5/*2	*2/*5	*2/*5	1	Intermediate Metabolizer
20201015-0269	*1/*5	*1/*5	*1/*5	*1/*5	*5/*1	*1/*5	*1/*5	1	Intermediate Metabolizer
20201015-0270	*1/*1	*1/*1	*1/*1	*1/*1x2	*1/*1	*1/*1	*1/*1	2	Normal Metabolizer
20201015-0271	*1/*1	*1/*1	*1/*1	*1/*1x2	*1/*1	*1/*1	*1/*1	2	Normal Metabolizer
20201015-0272	*1/*131	*1+*131/*5;*1/*131	*1/*131	*1/*131	*1/*131	*1/*1	*1/*131	n/a	Indeterminate
20201015-0273	*1/*5	*1/*5	*1/*5	*1/*5	*5/*1	*1/*5	*1/*5	1	Intermediate Metabolizer
20201015-0274	*131/*5	*5/*131	*5/*131	*5/*131	*5/*131	*1/*5	*5/*131	n/a	Indeterminate
20201015-0275	*1/*5	*1/*5	*1/*5	*1/*5	*5/*1	*1/*5	*1/*5	1	Intermediate Metabolizer
20201015-0276	*1/*1	*1/*1	*1/*1	*1/*1	*1/*1	*1/*1	*1/*1	2	Normal Metabolizer
20201015-0277	*1/*1	*1/*1	*1/*1	*1/*1	*1/*1	*1/*1	*1/*1	2	Normal Metabolizer
20201015-0278	*1/*131	*1+*131/*5;*1/*131	*1/*1	*1x2/*131	*1/*131	*1/*1	*1/*131	n/a	Indeterminate
20201015-0279	*1/*5	*1/*5	*1/*5	*1/*5	*5/*1	*1/*5	*1/*5	1	Intermediate Metabolizer
20201015-0280	*1/*1	*1/*1	*1/*1	*1/*1	*1/*1	*1/*1	*1/*1	2	Normal Metabolizer
20201015-0281	*1/*5	*1/*5	*1/*5	*1/*5	*5/*1	*1/*5	*1/*5	1	Intermediate Metabolizer
20201015-0282	*1/*1	*1/*1	*1/*1	*1/*1x2	*1/*1	*1/*1	*1/*1	2	Normal Metabolizer
20210224-0027	*5/*5	*5/*5	*5/*5	*5/*5	*5/*5	*5/*5	*5/*5	0	Poor Metabolizer
sample100_4116	*1/*5	*1/*5	*1/*5	*1/*5	[*1/*5]	*1/*5	*1/*5	1	Intermediate Metabolizer
sample101_4117	*1/*131	*1+*131/*5;*1/*131	*1/*131	*1x2/*131	*1/*131	*1/*1	*1/*131	n/a	Indeterminate
sample102_4118	*1/*1	*1/*1	*1/*1	*1/*1x2	*1/*1	*1/*1	*1/*1	2	Normal Metabolizer
sample103_4119	*5/*5	*5/*5	*5/*5	*5/*5	*5/*5	*5/*5	*5/*5	0	Poor Metabolizer
sample10_4069	*1/*1	*1/*1	*1/*1	*1/*1x2	*1/*1	*1/*1	*1/*1	2	Normal Metabolizer
sample104_4120	*1/*1	*1/*1	*1/*1	*1/*1x2	*1/*1	*1/*1	*1/*1	2	Normal Metabolizer
sample105_4121	*1/*5	*1/*5	*1/*5	*1/*5	*5/*1	*1/*5	*1/*5	1	Intermediate Metabolizer
sample106_4122	*1/*1	*1/*1	*1/*1	*1/*1	*1/*1	*1/*1	*1/*1	2	Normal Metabolizer
sample107_4123	*1/*5	*1/*5	*1/*5	*1/*5	*5/*1	*1/*5	*1/*5	1	Intermediate Metabolizer
sample109_4485	*1/*5	*1/*5	*1/*5	*1/*5	*5/*1	*1/*5	*1/*5	1	Intermediate Metabolizer
sample111_4127	*5/*5	*5/*5	*5/*5	*5/*5	*5/*5	*5/*5	*5/*5	0	Poor Metabolizer
sample112_4517	*1/*1	*1/*1	*1/*1	*1/*1x2	*1/*1	*1/*1	*1/*1	2	Normal Metabolizer
sample113_4129	*1/*5	*1/*5	*1/*5	*1/*5	*5/*1	*1/*5	*1/*5	1	Intermediate Metabolizer
sample11_4027	*1/*1	*1/*1	*1/*1	*1/*1	*1/*1	*1/*1	*1/*1	2	Normal Metabolizer
sample114_4130	*1/*1	*1/*1	*1/*131	*1/*131	[*1/*1]	*1/*1	*1/*1	2	Normal Metabolizer
sample115_4131	*1/*2	*1/*2	*1/*2	*1/*2x2	*1/*2	*1/*2	*1/*2	2	Normal Metabolizer
sample116_4132	*1/*1	*1/*1	*1/*1	*1/*1	*1/*1	*1/*1	*1/*1	2	Normal Metabolizer
sample117_4133	*1/*1	*1/*1	*1/*1	*1/*1x2	*1/*1	*1/*1	*1/*1	2	Normal Metabolizer
sample118_4134	*1/*5	*1/*5	*1/*5	*1/*5	*5/*1	*1/*5	*1/*5	1	Intermediate Metabolizer
sample119_4135	*1/*5	*1/*5	*1/*5	*1/*5	*5/*1	*1/*5	*1/*5	1	Intermediate Metabolizer
sample120_4136	*1/*1	*1/*1	*1/*1	*1/*1	*1/*1	*1/*1	*1/*1	2	Normal Metabolizer
sample121_4137	*5/*5	*5/*5	*5/*5	*5/*5	*5/*5	*5/*5	*5/*5	0	Poor Metabolizer
sample12_4028	*1/*131	*1+*131/*5;*1/*131	*1/*131	*1x2/*131	*1/*131	*1/*1	*1/*131	n/a	Indeterminate
sample13_4070	*5/*5	*5/*5	*5/*5	*5/*5	*5/*5	*5/*5	*5/*5	0	Poor Metabolizer
sample1_4019	*1/*5	*1/*5	*1/*5	*1/*5	*5/*1	*1/*5	*1/*5	1	Intermediate Metabolizer
sample14_4029	*1/*1	*1/*1	*1/*1	*1/*1x2	*1/*1	*1/*1	*1/*1	2	Normal Metabolizer
sample15_4030	*5/*5	*5/*5	*5/*5	*5/*5	*5/*5	*5/*5	*5/*5	0	Poor Metabolizer
sample16_4071	*1/*1	*1/*1	*1/*1	*1/*1x2	*1/*1	*1/*1	*1/*1	2	Normal Metabolizer
sample17_4520	None	None	*1+*1+*1/*67; *1+*1+*1/*78; *1+*1/*67+*86; *1+*1/*78+*86	./.	*86/*1x2	*1/*1x2	Haplotypes could not be accuartely assigned		Haplotypes could not be accuartely assigned
sample18_4072	*1/*2	*1/*2	*1/*2	*1x2/*2	*1/*2	*1/*2	*1/*2	2	Normal Metabolizer
sample19_4073	*1/*5	*1/*5	*1/*5	*1/*5	*5/*1	*1/*5	*1/*5	1	Intermediate Metabolizer
sample20_4032	*1/*1	*1/*1	*1/*1	*1/*1x2	*1/*1	*1/*1	*1/*1	2	Normal Metabolizer
sample21_4034	*1/*1	*1/*1	*1/*1	*1/*1x2	*1/*1	*1/*1	*1/*1	2	Normal Metabolizer
sample22_4033	*1/*1	*1/*1	*1/*1	*1/*1x2	*1/*1	*1/*1	*1/*1	2	Normal Metabolizer
sample23_4035	*1/*1	*1/*1	*1/*1	*1/*1x2	*1/*1	*1/*1	*1/*1	2	Normal Metabolizer
sample2_4020	*1/*1	*1/*1	*1/*1	*1/*1x2	*1/*1	*1/*1	*1/*1	2	Normal Metabolizer
sample24_4036	*1/*1	*1/*1	*1/*1	*1/*1	*1/*1	*1/*1	*1/*1	2	Normal Metabolizer
sample25_4037	*1/*5	*1/*5	*1/*5	*1/*5	*5/*1	*1/*5	*1/*5	1	Intermediate Metabolizer
sample26_4038	*131/*5	*5/*131	*5/*131	*5/*131	*5/*131	*1/*5	*5/*131	n/a	Indeterminate
sample27_4074	*1/*1	*1/*1	*1/*1	*1/*1x2	*1/*1	*1/*1	*1/*1	2	Normal Metabolizer
sample28_4075	*1/*5	*1/*5	*1/*5	*1/*5	*5/*1	*1/*5	*1/*5	1	Intermediate Metabolizer
sample29_4039	*1/*1	*1/*1	*1/*1	*1/*1	*1/*1	*1/*1	*1/*1	2	Normal Metabolizer
sample30_4076	*1/*1	*1/*1	*1/*1	*1/*1	*1/*1	*1/*1	*1/*1	2	Normal Metabolizer
sample31_4077	None	None	*1+*1+*1/*67; *1+*1+*1/*78; *1+*1/*67+*131; *1+*1/*78+*131	./.	*131/*1x2	*1/*1x2	Haplotypes could not be accuartely assigned		Haplotypes could not be accuartely assigned
sample32_4078	*1/*5	*1/*5	*1/*5	*1/*5	*5/*1	*1/*5	*1/*5	1	Intermediate Metabolizer
sample33_4040	*1/*1	*1/*1	*1/*1	*1/*1x2	*1/*1	*1/*1	*1/*1	2	Normal Metabolizer
sample3_4021	*1/*1	*1/*1	*1/*131	*1/*131x2	[*1/*1]	*1/*1	*1/*1		Normal Metabolizer
sample34_4079	*1/*1	*1/*1	*1/*1	*1/*1x2	*1/*1	*1/*1	*1/*1	2	Normal Metabolizer
sample35_4041	*1/*1	*1/*1	*1/*1	*1/*1x2	*1/*1	*1/*1	*1/*1	2	Normal Metabolizer
sample36_4042	*1/*1	*1/*1	*1/*1	*1/*1x2	*1/*1	*1/*1	*1/*1	2	Normal Metabolizer
sample37_4043	*1/*5	*1/*5	*1/*5	*1/*5	*5/*1	*1/*5	*1/*5	1	Intermediate Metabolizer
sample38_4044	*1/*68+*4	*1/*4+*68	*1/*68+*4.021	*1x2/*68+*4	*1/*68+*4	*1/*68+*4	*1/*68+*4.021	n/a	Intermediate Metabolizer
sample39_4080	*1/*1	*1/*1	*1/*1	*1/*1	*1/*1	*1/*1	*1/*1	2	Normal Metabolizer
sample40_4065	*1/*1	*1/*1	*1/*1	*1/*1	*1/*1	*1/*1	*1/*1	2	Normal Metabolizer
sample41_4045	*131/*2	*2+*131/*5;*2/*131	*2/*131	*1x2/*2	*131/*2	*1/*2	*2/*131	n/a	Indeterminate
sample42_4046	*1/*1	*1/*1	*1/*1	*1/*1x2	*1/*1	*1/*1	*1/*1	2	Normal Metabolizer
sample43_4047	*1/*1	*1/*1	*1/*1	*1/*1	*1/*1	*1/*1	*1/*1	2	Normal Metabolizer
sample4_4022	*5/*5	*5/*5	*5/*5	*5/*5	*5/*5	*5/*5	*5/*5	0	Poor Metabolizer
sample44_4048	*1/*5	*1/*5	*1/*5	*1/*5	*5/*1	*1/*5	*1/*5	1	Intermediate Metabolizer
sample45_4081	*1/*5	*1/*5	*1/*5	*1/*5	*5/*1	*1/*5	*1/*5	1	Intermediate Metabolizer
sample46_4049	*1/*1	*1/*1	*1/*1	*1/*1x2	[*1/*1]	*1/*1	*1/*1	2	Normal Metabolizer
sample47_4050	*5/*5	*5/*5	*5/*5	*5/*5	*5/*5	*5/*5	*5/*5	0	Poor Metabolizer
sample48_4482	*1/*5	*1/*5	*1/*5	*1/*5	*5/*1	*1/*5	*1/*5	1	Intermediate Metabolizer
sample49_4051	*1/*1	*1/*1	*1/*1	*1/*1x2	[*1/*1]	*1/*1	*1/*1	2	Normal Metabolizer
sample50_4082	*1/*5	*1/*5	*1/*5	*1/*5	*5/*1	*1/*5	*1/*5	1	Intermediate Metabolizer
sample51_4083	*1/*1	*1/*1	*1/*1	*1/*1	*1/*1	*1/*1	*1/*1	2	Normal Metabolizer
sample52_4084	*1/*1	*1/*1	*1/*1	*1/*1x2	*1/*1	*1/*1	*1/*1	2	Normal Metabolizer
sample53_4085	*1/*1	*1/*1	*1/*1	*1/*1x2	*1/*1	*1/*1	*1/*1	2	Normal Metabolizer
sample5_4023	*1/*1	*1/*1	*1/*1	*1/*1x2	*1/*1	*1/*1	*1/*1	2	Normal Metabolizer
sample54_4086	*1/*5	*1/*5	*1/*5	*1/*5	*5/*1	*1/*5	*1/*5	1	Intermediate Metabolizer
sample55_4052	*1/*5	*1/*5	*1/*5	*1/*5	*5/*1	*1/*5	*1/*5	1	Intermediate Metabolizer
sample56_4087	*1/*1	*1/*1	*1/*1	*1/*1x2	*1/*1	*1/*1	*1/*1	2	Normal Metabolizer
sample57_4088	*1/*1	*1/*1	*1/*1	*1/*1x2	*1/*1	*1/*1	*1/*1	2	Normal Metabolizer
sample58_4089	*1/*5	*1/*5	*1/*5	*1/*5	*5/*1	*1/*5	*1/*5	1	Intermediate Metabolizer
sample59_4053	*1/*5	*1/*5	*1/*5	*1/*5	*5/*1	*1/*5	*1/*5	1	Intermediate Metabolizer
sample60_4054	*1/*5	*1/*5	*1/*5	*1/*5	*5/*1	*1/*5	*1/*5	1	Intermediate Metabolizer
sample61_4090	*1/*1	*1/*1	*1/*1	*1/*1	*1/*1	*1/*1	*1/*1	2	Normal Metabolizer
sample63_4056	*1/*5	*1/*5	*1/*5	*1/*5	*5/*1	*1/*5	*1/*5	1	Intermediate Metabolizer
sample6_4024	*1/*5	*1/*5	*1/*5	*1/*5	*5/*1	*1/*5	*1/*5	1	Intermediate Metabolizer
sample64_4066	*1/*5	*1/*5	*1/*5	*1/*5	*5/*1	*1/*5	*1/*5	1	Intermediate Metabolizer
sample65_4067	*1/*1	*1/*1	*1/*1	*1/*1	*1/*1	*1/*1	*1/*1	2	Normal Metabolizer
sample66_4058	*1/*5	*1/*5	*1/*5	*1/*5	*5/*1	*1/*5	*1/*5	1	Intermediate Metabolizer
sample67_4091	*1/*1	*1/*1	*1/*1	*1/*1	*1/*1	*1/*1	*1/*1	2	Normal Metabolizer
sample68_4092	*1/*5	*1/*5	*1/*5	*1/*5	*5/*1	*1/*5	*1/*5	1	Intermediate Metabolizer
sample69_4057	*1/*5	*1/*5	*1/*5	*1/*5	[*1/*5]	*1/*5	*1/*5	1	Intermediate Metabolizer
sample70_4059	*1/*5	*1/*5	*1/*5	*1/*5	*5/*1	*1/*5	*1/*5	1	Intermediate Metabolizer
sample71_4060	*1/*2	*1/*2	*1/*2	*1/*2x2	*1/*2	*1/*2	*1/*2	2	Normal Metabolizer
sample72_4061	*1/*5	*1/*5	*1/*5	*1/*5	*5/*1	*1/*5	*1/*5	1	Intermediate Metabolizer
sample73_4062	*131/*131	*131/*131;*5/*131x2	*131/*131	*131/*131	*131/*131	*1/*1	*131/*131	n/a	Indeterminate
sample7_4025	*1/*1	*1/*1	*1/*1	*1/*1	*1/*1	*1/*1	*1/*1	2	Normal Metabolizer
sample74_4063	*1/*1	*1/*1	*1/*1	*1/*1x2	[*1/*1]	*1/*1	*1/*1	2	Normal Metabolizer
sample75_4064	*1/*5	*1/*5	*1/*5	*1/*5	*5/*1	*1/*5	*1/*5	1	Intermediate Metabolizer
sample76_4483	*1/*5	*1/*5	*1/*5	*1/*5	*5/*1	*1/*5	*1/*5	1	Intermediate Metabolizer
sample77_4093	*1/*5	*1/*5	*1/*5	*1/*5	*5/*1	*1/*5	*1/*5	1	Intermediate Metabolizer
sample78_4094	*1/*1	*1/*1	*1/*1	*1/*1x2	*1/*1	*1/*1	*1/*1	2	Normal Metabolizer
sample79_4095	*1/*1	*1/*1	*1/*1	*1/*1x2	[*1/*1]	*1/*1	*1/*1	2	Normal Metabolizer
sample80_4096	*5/*5	*5/*5	*5/*5	*5/*5	*5/*5	*5/*5	*5/*5	0	Poor Metabolizer
sample81_4097	*1/*131	*1+*131/*5;*1/*131	*1/*131	*1x2/*131	*1/*131	*1/*1	*1/*131	n/a	Indeterminate
sample82_4098	*1/*1	*1/*1	*1/*1	*1/*1	*1/*1	*1/*1	*1/*1	2	Normal Metabolizer
sample83_4484	*1/*1	*1/*1	*1/*1	*1/*1	*1/*1	*1/*1	*1/*1	2	Normal Metabolizer
sample8_4068	*1/*5	*1/*5	*1/*5	*1/*5	*5/*1	*1/*5	*1/*5	1	Intermediate Metabolizer
sample84_4519	*1/*1	*1/*1	*1/*1	*1/*1	*1/*1	*1/*1	*1/*1	2	Normal Metabolizer
sample85_4101	*1/*1	*1/*1	*1/*1	*1/*1x2	*1/*1	*1/*1	*1/*1	2	Normal Metabolizer
sample86_4102	*1/*1	*1/*1	*1/*1	*1/*1	*1/*1	*1/*1	*1/*1	2	Normal Metabolizer
sample87_4103	*1/*1	*1/*1	*1/*1	*1/*1	*1/*1	*1/*1	*1/*1	2	Normal Metabolizer
sample88_4104	*1/*5	*1/*5	*1/*5	*1/*5	*5/*1	*1/*5	*1/*5	1	Intermediate Metabolizer
sample89_4105	*1/*1	*1/*1	*1/*1	*1/*1	*1/*1	*1/*1	*1/*1	2	Normal Metabolizer
sample90_4106	*1/*1	*1/*1	*1/*1	*1/*1x2	*1/*1	*1/*1	*1/*1	2	Normal Metabolizer
sample91_4107	*1/*5	*1/*5	*1/*5	*1/*5	*5/*1	*1/*5	*1/*5	1	Intermediate Metabolizer
sample92_4108	*131/*131	*131/*131;*5/*131x2	*131/*131	*131/*131x2	*131/*131	*1/*1	*131/*131	n/a	Indeterminate
sample93_4109	*1/*5	*1/*5	*1/*5	*1/*5	*5/*1	*1/*5	*1/*5	1	Intermediate Metabolizer
sample94_4110	*1/*5	*1/*5	*1/*5	*1/*5	*5/*1	*1/*5	*1/*5	1	Intermediate Metabolizer
sample9_4518	*1/*5	*1/*5	*1/*5	*1/*5	*5/*1	*1/*5	*1/*5	1	Intermediate Metabolizer
sample95_4111	*1/*1	*1/*1	*1/*1	*1/*1x2	*1/*1	*1/*1	*1/*1	2	Normal Metabolizer
sample96_4112	*1/*1	*1/*1	*1/*1	*1/*1	*1/*1	*1/*1	*1/*1	2	Normal Metabolizer
sample97_4113	*1/*5	*1/*5	*1/*5	*1/*5	*5/*1	*1/*5	*1/*5	1	Intermediate Metabolizer
sample98_4114	*1/*1	*1/*1	*1/*1	*1/*1x2	*1/*1	*1/*1	*1/*1	2	Normal Metabolizer
sample99_4115	*1/*1	*1/*1	*1/*1	*1/*1x2	*1/*1	*1/*1	*1/*1	2	Normal Metabolizer
FD03058_408	*1/*5	*1/*5	*1/*5	*1/*1	*5/*1	*1/*5	*1/*5	1	Intermediate Metabolizer
FD03058_409	*131/*131	*131/*131;*5/*131x2	*131/*131	*131/*131x2	*131/*131	*1/*1	*131/*131	n/a	Indeterminate
FD03058_416	*1/*1	*1/*1	*1/*1	*1/*1x2	*1/*1	*1/*1	*1/*1	2	Normal Metabolizer
FD03058_417	*1/*5	*1/*5	*1/*5	*1/*5	*5/*1	*1/*5	*1/*5	1	Intermediate Metabolizer
FD03058_424	*1/*1	*1/*1	*1/*1	*1/*1x2	*1/*1	*1/*1	*1/*1	2	Normal Metabolizer
FD03058_425	*1/*5	*1/*5	*1/*5	*1/*5	*5/*1	*1/*5	*1/*5	1	Intermediate Metabolizer
FD03058_431	*1/*5	*1/*5	*1/*5	*1/*5	*5/*1	*1/*5	*1/*5	1	Intermediate Metabolizer
FD03058_432	*5/*5	*5/*5	*5/*5	*5/*5	*5/*5	*5/*5	*5/*5	0	Poor Metabolizer
FD03058_439	*5/*5	*5/*5	*5/*5	*5/*5	*5/*5	*5/*5	*5/*5	0	Poor Metabolizer
FD03058_440	*1/*5	*1/*5	*1/*5	*1/*5	*5/*1	*1/*5	*1/*5	1	Intermediate Metabolizer
FD03058_441	*1/*5	*1/*5	*1/*5	*1/*5	*5/*1	*1/*5	*1/*5	1	Intermediate Metabolizer
FD03058_447	*1/*5	*1/*5	*1/*5	*1/*1	*5/*1	*1/*5	*1/*5	1	Intermediate Metabolizer
FD03058_448	*1/*5	*1/*5	*1/*5	*1/*5	[*1/*5]	*1/*5	*1/*5	1	Intermediate Metabolizer
FD03058_449	*131/*131	*131/*131;*5/*131x2	*131/*131	*131/*131x2	*131/*131	*1/*1	*131/*131	n/a	Indeterminate
FD03058_455	*1/*1	*1/*1	*1/*1	*1/*1x2	*1/*1	*1/*1	*1/*1	2	Normal Metabolizer
FD03058_456	*1/*1	*1/*1	*1/*1	*1/*1x2	*1/*1	*1/*1	*1/*1	2	Normal Metabolizer
FD03058_457	*1/*2	*1/*2	*1/*2	*1x2/*2	*1/*2	*1/*2	*1/*2	2	Normal Metabolizer
FD03058_463	*1/*5	*1/*5	*1/*5	*1/*5	*5/*1	*1/*5	*1/*5	1	Intermediate Metabolizer
FD03058_464	*5/*5	*5/*5	*5/*5	*5/*5	*5/*5	*5/*5	*5/*5	0	Poor Metabolizer
FD03058_465	*1/*1	*1/*1	*1/*1	*1/*1x2	*1/*1	*1/*1	*1/*1	2	Normal Metabolizer
FD03058_471	*1/*1	*1/*1	*1/*1	*1/*1x2	*1/*1	*1/*1	*1/*1	2	Normal Metabolizer
FD03058_472	None	*1/*1	*1/*1	*1/*1x2	*1/*1x2	*1/*1	*1/*1	2	Normal Metabolizer
FD03058_473	*1/*1	*1/*1	*1/*1	*1/*1x2	*1/*1	*1/*1	*1/*1	2	Normal Metabolizer
FD03058_479	*1/*1	*1/*1	*1/*1	*1/*1	[*1/*1]	*1/*1	*1/*1	2	Normal Metabolizer
FD03058_480	*1/*5	*1/*5	*1/*5	*1/*5	*5/*1	*1/*5	*1/*5	1	Intermediate Metabolizer
FD03058_481	*1/*5	*1/*5	*1/*5	*1/*5	*5/*1	*1/*5	*1/*5	1	Intermediate Metabolizer
FD03058_488	*1/*1	*1/*1	*1/*1	*1/*1x2	*1/*1	*1/*1	*1/*1	2	Normal Metabolizer
FD03058_495	*1/*1	*1/*1	*1/*1	*1/*1x2	*1/*1	*1/*1	*1/*1	2	Normal Metabolizer
FD03058_496	*1/*131	*1+*131/*5;*1/*131	*1/*131	*1x2/*131	*1/*131	*1/*1	*1/*131	n/a	Indeterminate
FD03058_497	*5/*5	*5/*5	*5/*5	*5/*5	*5/*5	*5/*5	*5/*5	0	Poor Metabolizer
FD00825694	*1/*5	not run	*1/*5	not run	*5/*1	*1/*5	*1/*5	1	Intermediate Metabolizer
FD00825695	*1/*5	not run	*1/*5	not run	*5/*1	*1/*5	*1/*5	1	Intermediate Metabolizer
FD00825696	*1/*1	not run	*1/*1	not run	*1/*1	*1/*1	*1/*1	2	Normal Metabolizer
FD00825698	*1/*5	not run	*1/*5	not run	*5/*1	*1/*5	*1/*5	1	Intermediate Metabolizer
FD00825699	*1/*5	not run	*1/*5	not run	*5/*1	*1/*5	*1/*5	1	Intermediate Metabolizer
FD00825700	*5/*5	not run	*5/*5	not run	*5/*5	*5/*5	*5/*5	0	Poor Metabolizer
FD00825701	*1/*1	not run	*1/*1	not run	*1/*1	*1/*1	*1/*1	2	Normal Metabolizer
FD00825703	*1/*1	not run	*1/*79	not run	*1/*1	*1/*1	*1/*1	2	Normal Metabolizer
FD00825704	*1/*1	not run	*1/*131	not run	*1/*1	*1/*1	*1/*1	2	Normal Metabolizer
FD00825705	*1/*1	not run	*1/*1	not run	*1/*1	*1/*1	*1/*1	2	Normal Metabolizer
FD00825710	*1/*1	not run	*1/*1	not run	*1/*1	*1/*1	*1/*1	2	Normal Metabolizer
FD00825711	*1/*1	not run	*1/*1	not run	*1/*1	*1/*1	*1/*1	2	Normal Metabolizer
FD00825712	*1/*1	not run	*1/*1	not run	*1/*1	*1/*1	*1/*1	2	Normal Metabolizer
FD00825713	*1/*1	not run	*1/*1	not run	*1/*1	*1/*1	*1/*1	2	Normal Metabolizer
FD00825714	*1/*1	not run	*1/*1	not run	*1/*1	*1/*1	*1/*1	2	Normal Metabolizer
FD00825715	*1/*1	not run	*1/*1	not run	*1/*1	*1/*1	*1/*1	2	Normal Metabolizer
FD00825716	*1/*5	not run	*1/*5	not run	*5/*1	*1/*5	*1/*5	1	Intermediate Metabolizer
FD00825717	*1/*1	not run	*1/*1	not run	*1/*1	*1/*1	*1/*1	2	Normal Metabolizer
FD00825718	*1/*1	not run	*1/*1	not run	*1/*1	*1/*1	*1/*1	2	Normal Metabolizer
FD00825719	*1/*1	not run	*1/*1	not run	*1/*1	*1/*1	*1/*1	2	Normal Metabolizer
FD00825720	*1/*1	not run	*1/*131	not run	*1/*1	*1/*1	*1/*1	2	Normal Metabolizer
FD00825722	*1/*1	not run	*1/*1	not run	*1/*1	*1/*1	*1/*1	2	Normal Metabolizer
FD00825725	*1/*1	not run	*1/*1	not run	*1/*1	*1/*1	*1/*1	2	Normal Metabolizer
FD00825726	*1/*1	not run	*1/*1	not run	*1/*1	*1/*1	*1/*1	2	Normal Metabolizer
FD00825727	*1/*5	not run	*1/*5	not run	*5/*1	*1/*5	*1/*5	1	Intermediate Metabolizer
FD00825728	*1/*1	not run	*1/*1	not run	*1/*1	*1/*1	*1/*1	2	Normal Metabolizer
FD00825730	*1/*5	not run	*1/*5	not run	*5/*1	*1/*5	*1/*5	1	Intermediate Metabolizer
FD00825731	None	not run	*5/*79	not run	*1/*1	*1/*1	*1/*1	2	Normal Metabolizer
FD00825732	*1/*1	not run	*1/*1	not run	*1/*1	*1/*1	*1/*1	2	Normal Metabolizer
FD00825734	*5/*5	not run	*5/*5	not run	*5/*5	*5/*5	*5/*5	0	Poor Metabolizer
FD00825736	*1/*1	not run	*1/*1	not run	*1/*1	*1/*1	*1/*1	2	Normal Metabolizer
FD00825737	*1/*5	not run	*1/*5	not run	*5/*1	*1/*5	*1/*5	1	Intermediate Metabolizer
FD00825738	*1/*1	not run	*1/*1	not run	*1/*1	*1/*1	*1/*1	2	Normal Metabolizer
FD00825739	*1/*5	not run	*1/*5	not run	*5/*1	*1/*5	*1/*5	1	Intermediate Metabolizer
FD00825740	*1/*5	not run	*1/*5	not run	*5/*1	*1/*5	*1/*5	1	Intermediate Metabolizer
FD00825741	*1/*5	not run	*1/*5	not run	*5/*1	*1/*5	*1/*5	1	Intermediate Metabolizer
FD00825742	*1/*1	not run	*1/*1	not run	*1/*1	*1/*1	*1/*1	2	Normal Metabolizer
FD00825743	None	not run	*1/*5	not run	*5/*1	*5/*5	*1/*5	1	Intermediate Metabolizer

## Sheet: CYP2D6_Genotype-Phenotype
CYP2D6 Genotype-Phenotype Results
Diplotypes identified in the study	No of subjects with genotype	Genotype frequency	Genotype frequency (%)	African American/Afro-Caribbean	American	Central/South Asian	East Asian	European	Latino	Near Eastern	Oceanian	Sub-Saharan African	Phenotype prediction			Phenotype	No of subjects with phenotype in the study	Phenotype frequency	Phenotype frequency (%)	African American/Afro-Caribbean	American	Central/South Asian	East Asian	European	Latino	Near Eastern	Oceanian	Sub-Saharan African
*1/*1	219	0.482379	48.2379	0.0402298	0.261188	0.0824118	0.060179	0.0799653	0.132899	0.0618831	0.531616	0.00607177	Normal Metabolizer			Normal Metabolizer	230	0.506608	50.6608	0.233812	0.562672	0.360894	0.149059	0.342924	0.420176	0.271382	0.617604	0.114015
*1/*131	23	0.0506608	5.06608										Indeterminate			Intermediate Metabolizer	157	0.345815	34.5815	0.092911	0.0103254	0.0470837	0.198197	0.0671911	0.0383698	0.0633718	0.00169372	0.109015
*1/*1x2	3	0.00660793	0.660793										Ultrarapid Metabolizer			Poor Metabolizer	28	0.061674	6.1674	0.0232994	0.0217541	0.0234103	0.0086462	0.0646633	0.0311798	0.0219571	0.00382923	0.0152666
*1/*2	7	0.0154185	1.54185	0.0624537	0.225664	0.169237	0.0591269	0.104967	0.165391	0.0945545	0.0572006	0.0308967	Normal Metabolizer			Ultrarapid Metabolizer	3	0.00660793	0.660793	0	0	0	0	0.00152574	0.000353156	0	0	0
*1/*35	3	0.00660793	0.660793	0.00354804	0.00988731	0.00695246	0.000282649	0.0309667	0.019382	0.0110378	0	0	Normal Metabolizer			Indeterminate	36	0.0792952	7.92952
*1/*4	1	0.00220264	0.220264	0.0193472	0.104657	0.0520351	0.00263521	0.104845	0.0878671	0.0567476	0.0262483	0.00527407	Intermediate Metabolizer
*1/*41	1	0.00220264	0.220264	0.0149362	0.0237676	0.0705944	0.0111214	0.052284	0.0371958	0.0764121	0.0109368	0.0178693	Normal Metabolizer			Unassigned	5
*1/*5	154	0.339207	33.9207	0.0216346	0.0162249	0.0263646	0.0238613	0.0167002	0.0212592	0.00907269	0.0592283	0.00803156	Intermediate Metabolizer
*1/*68+*4.021	1	0.00220264	0.220264										Intermediate Metabolizer			Total no of subjects	459
*131/*131	4	0.00881057	0.881057										Indeterminate			Total no of subjects with accurately assigned genotypes	454
*2/*131	2	0.00440529	0.440529										Indeterminate
*2/*5	1	0.00220264	0.220264	0.0167931	0.0070091	0.0270706	0.0117221	0.0109608	0.0132284	0.00693133	0.00318641	0.0204346	Intermediate Metabolizer
*5/*131	6	0.0132159	1.32159										Indeterminate
*5/*5	28	0.061674	6.1674	0.00290864	0.000251972	0.0021086	0.00236528	0.000871932	0.000850183	0.000332537	0.00164968	0.00265598	Poor Metabolizer
*5/*68+*4	1	0.00220264	0.220264										Indeterminate
Haplotypes could not be accuartely assigned	5
Total no of subjects	459
Total no of subjects with accutrately assigned genotypes	454
Notes: No of subjcets with accurately assigned genotypes by at least two tools were considered when calculating frequencies. Phenotypes, population frequencies were assigned referring data at PharmVar (https://www.pharmvar.org/gene/CYP2D6), PharmGKB (https://www.pharmgkb.org/page/cyp2d6RefMaterials) and CPIC

## Sheet: CYP2D6_Haplotypes
CYP2D6 Haplotype Results
Haplotypes identified in the study	No of Alleles	Allele frequency	Allele frequency (%)	Allele Function	African American/Afro-Caribbean	American	Central/South Asian	East Asian	European	Latino	Near Eastern	Oceanian	Sub-Saharan African
*1	631	0.694934	69.4934	Normal Function	0.200574	0.511066	0.287075	0.245314	0.282781	0.364553	0.248763	0.72912	0.0779216
*2	10	0.0110132	1.10132	Normal Function	0.155688	0.220778	0.294762	0.120513	0.185597	0.226841	0.190049	0.0392258	0.198255
*4	1	0.00110132	0.110132	No Function	0.0482296	0.102391	0.0906299	0.00537109	0.185382	0.120514	0.114059	0.018	0.0338422
*5	218	0.240088	24.0088	No Function	0.0539319	0.0158736	0.0459195	0.0486342	0.0295285	0.0291579	0.0182356	0.0406163	0.0515362
*35	3	0.00330396	0.330396	Normal Function	0.00884475	0.00967323	0.0121092	0.000576096	0.0547538	0.0265833	0.0221853	0	0
*41	1	0.00110132	0.110132	Decreased Function	0.0372338	0.0232529	0.122955	0.0226678	0.0924459	0.0510156	0.153584	0.0075	0.114662
*131	39	0.0429515	4.29515	Unknown Function
*68+*4	2	0.00220264	0.220264	No Function
*1x2	3	0.00330396	0.330396	Increased Function	0.00806262	0.0286102	0.00560894	0.00340154	0.00827514	0.015092	0.0314823	0.118886	0.0111547
Unassigned	10
Total no of alleles	918
Total no of accurately assigned alleles	908
Notes: No of subjcets with accurately assigned genotypes were considered when calculating frequencies. Phenotypes, population frequencies were assigned referring data at PharmVar (https://www.pharmvar.org/gene/CYP2D6), PharmGKB (https://www.pharmgkb.org/page/cyp2d6RefMaterials) and CPIC
CYP2D6 Allele					African American/Afro-Caribbean	American	Central/South Asian	East Asian	European	Latino	Near Eastern	Oceanian	Sub-Saharan African
*5 haplotype freqency (%)						2.02	2.56	3.47	2.39				5.82	1KGP 2504 allele frequecies reported by Cyrius paper (https://doi.org/10.1038/s41397-020-00205-5)
*5/*5 genotype frequency (%)					Not Reported								0.45	Only 3 AFR reported with *5/*5 deletion
*5 haplotype frequency					0.0539319	0.0158736	0.0459195	0.0486342	0.0295	0.0291579	0.0182	0.0406163	0.0515	PharmGKB allele frequencies
Reported above as a %					5.39319	1.58736	4.59194	4.86342	2.95	2.91579	1.82	4.06163	5.15
*5/*5 genotype frequency					0.00290864	0.000251972	0.0021086	0.00236528	0.000871932	0.000850183	0.000332537	0.00164968	0.00265598
Reported above as a %					0.290864	0.0251972	0.21086	0.236528	0.0871932	0.0850183	0.0332537	0.164968	0.265598

## Sheet: CYP2C9_Consensus_Results
CYP2C9 Consensus Star Allele Results
SampleID	Aldy_genotype	Stargazer_genotype	PGxPOP_genotype	StellarPGx_genotype	PyPGx_genotype	Consensus_genotype	Predicted_phenotype
20201015-0005	*1/*1	*1/*1	*1|*1	*1/*1	*1/*1	*1/*1	Normal Metabolizer
20201015-0006	*1/*1	*1/*1	*1|*1	*1/*1	*1/*1	*1/*1	Normal Metabolizer
20201015-0007	*1/*1	*1/*1	*1|*1	*1/*1	*1/*1	*1/*1	Normal Metabolizer
20201015-0008	*1/*3	*1/*3	*3|*1	*1/*3	*1/*3	*1/*3	Intermediate Metabolizer
20201015-0009	*1/*3	*1/*1	*3|*1	*1/*3	*1/*3	*1/*3	Intermediate Metabolizer
20201015-0010	*1/*3	*1/*3	*3|*1	*1/*3	*1/*3	*1/*3	Intermediate Metabolizer
20201015-0011	*1/*3	*1/*3	*3|*1	*1/*3	*1/*3	*1/*3	Intermediate Metabolizer
20201015-0012	*1/*3	*1/*1	*3|*1	*1/*3	*1/*3	*1/*3	Intermediate Metabolizer
20201015-0013	*1/*3	*1/*3	*3|*1	*1/*3	*1/*3	*1/*3	Intermediate Metabolizer
20201015-0014	*1/*1	*1/*1	*1|*1	*1/*1	*1/*1	*1/*1	Normal Metabolizer
20201015-0015	*1/*3	*1/*3	*3|*1	*1/*3	*1/*3	*1/*3	Intermediate Metabolizer
20201015-0016	*1/*3	*1/*3	*3|*1	*1/*3	*1/*3	*1/*3	Intermediate Metabolizer
20201015-0017	*1/*1	*1/*1	*1|*1	*1/*1	*1/*1	*1/*1	Normal Metabolizer
20201015-0018	*3/*3	*3/*3	*3|*3	*3/*3	*3/*3	*3/*3	Poor Metabolizer
20201015-0019	*1/*3	*1/*3	*3|*1	*1/*3	*1/*3	*1/*3	Intermediate Metabolizer
20201015-0020	*1/*1	*1/*1	*1|*1	*1/*1	*1/*1	*1/*1	Normal Metabolizer
20201015-0021	*1/*1	*1/*1	*1|*1	*1/*1	*1/*1	*1/*1	Normal Metabolizer
20201015-0022	*1/*1	*1/*1	*1|*1	*1/*1	*1/*1	*1/*1	Normal Metabolizer
20201015-0023	*1/*1	*1/*1	*1|*1	*1/*1	*1/*1	*1/*1	Normal Metabolizer
20201015-0024	*1/*1	*1/*1	*1|*1	*1/*1	*1/*1	*1/*1	Normal Metabolizer
20201015-0025	*1/*1	*1/*1	*1|*1	*1/*1	*1/*1	*1/*1	Normal Metabolizer
20201015-0026	*1/*3	*1/*3	*3|*1	*1/*3	*1/*3	*1/*3	Intermediate Metabolizer
20201015-0027	*1/*3	*1/*3	*3|*1	*1/*3	*1/*3	*1/*3	Intermediate Metabolizer
20201015-0028	*1/*3	*1/*3	*3|*1	*1/*3	*1/*3	*1/*3	Intermediate Metabolizer
20201015-0029	*1/*1	*1/*1	*1|*1	*1/*1	*1/*1	*1/*1	Normal Metabolizer
20201015-0030	*1/*1	*1/*1	*1|*1	*1/*1	*1/*1	*1/*1	Normal Metabolizer
20201015-0031	*1/*3	*1/*3	*3|*1	*1/*3	*1/*3	*1/*3	Intermediate Metabolizer
20201015-0032	*1/*3	*1/*1	*3|*1	*1/*3	*1/*3	*1/*3	Intermediate Metabolizer
20201015-0033	*1/*2	*1/*2	*1|*2	*1/*2	*1/*2	*1/*2	Intermediate Metabolizer
20201015-0034	*1/*3	*1/*3	*3|*1	*1/*3	*1/*3	*1/*3	Intermediate Metabolizer
20201015-0035	*3/*3	*3/*3	*3|*3	*3/*3	*3/*3	*3/*3	Poor Metabolizer
20201015-0036	*1/*1	*1/*1	*1|*1	*1/*1	*1/*1	*1/*1	Normal Metabolizer
20201015-0037	*1/*1	*1/*1	*1|*1	*1/*1	*1/*1	*1/*1	Normal Metabolizer
20201015-0038	*1/*3	*1/*1	*3|*1	*1/*3	*1/*3	*1/*3	Intermediate Metabolizer
20201015-0039	*1/*1	*1/*1	*1|*1	*1/*1	*1/*1	*1/*1	Normal Metabolizer
20201015-0040	*1/*1	*1/*1	*1|*1	*1/*1	*1/*1	*1/*1	Normal Metabolizer
20201015-0041	*1/*3	*1/*3	*3|*1	*1/*3	*1/*3	*1/*3	Intermediate Metabolizer
20201015-0042	*1/*3	*1/*3	*3|*1	*1/*3	*1/*3	*1/*3	Intermediate Metabolizer
20201015-0043	*1/*3	*1/*3	*3|*1	*1/*3	*1/*3	*1/*3	Intermediate Metabolizer
20201015-0044	*3/*3	*3/*3	*3|*3	*3/*3	*3/*3	*3/*3	Poor Metabolizer
20201015-0045	*1/*1	*1/*1	*1|*1	*1/*1	*1/*1	*1/*1	Normal Metabolizer
20201015-0046	*1/*3	*1/*3	*3|*1	*1/*3	*1/*3	*1/*3	Intermediate Metabolizer
20201015-0047	*1/*3	*1/*3	*3|*1	*1/*3	*1/*3	*1/*3	Intermediate Metabolizer
20201015-0048	*1/*3	*1/*3	*3|*1	*1/*3	*1/*3	*1/*3	Intermediate Metabolizer
20201015-0049	*1/*3	*1/*1	*3|*1	*1/*3	*1/*3	*1/*3	Intermediate Metabolizer
20201015-0050	*3/*3	*3/*3	*3|*3	*3/*3	*3/*3	*3/*3	Poor Metabolizer
20201015-0051	*1/*1	*1/*1	*1|*1	*1/*1	*1/*1	*1/*1	Normal Metabolizer
20201015-0052	*3/*3	*3/*3	*3|*3	*3/*3	*3/*3	*3/*3	Poor Metabolizer
20201015-0053	*1/*1	*1/*1	*1|*1	*1/*1	*1/*1	*1/*1	Normal Metabolizer
20201015-0054	*3/*3	*3/*3	*3|*3	*3/*3	*3/*3	*3/*3	Poor Metabolizer
20201015-0055	*1/*1	*1/*1	*1|*1	*1/*1	*1/*1	*1/*1	Normal Metabolizer
20201015-0056	*3/*3	*3/*3	*3|*3	*3/*3	*3/*3	*3/*3	Poor Metabolizer
20201015-0057	*1/*3	*1/*1	*3|*1	*1/*3	*1/*3	*1/*3	Intermediate Metabolizer
20201015-0058	*1/*1	*1/*1	*1|*1	*1/*1	*1/*1	*1/*1	Normal Metabolizer
20201015-0060	*1/*1	*1/*1	*1|*1	*1/*1	*1/*1	*1/*1	Normal Metabolizer
20201015-0061	*1/*1	*1/*1	*1|*1	*1/*1	*1/*1	*1/*1	Normal Metabolizer
20201015-0062	*3/*3	*3/*3	*3|*3	*3/*3	*3/*3	*3/*3	Poor Metabolizer
20201015-0063	*1/*3	*1/*3	*3|*1	*1/*3	*1/*3	*1/*3	Intermediate Metabolizer
20201015-0064	*1/*1	*1/*1	*1|*1	*1/*1	*1/*1	*1/*1	Normal Metabolizer
20201015-0065	*1/*3	*1/*3	*3|*1	*1/*3	*1/*3	*1/*3	Intermediate Metabolizer
20201015-0066	*1/*1	*1/*1	*1|*1	*1/*1	*1/*1	*1/*1	Normal Metabolizer
20201015-0067	*1/*1	*1/*1	*1|*1	*1/*1	*1/*1	*1/*1	Normal Metabolizer
20201015-0068	*1/*3	*1/*3	*3|*1	*1/*3	*1/*3	*1/*3	Intermediate Metabolizer
20201015-0069	*3/*3	*3/*3	*3|*3	*3/*3	*3/*3	*3/*3	Poor Metabolizer
20201015-0070	*1/*3	*1/*3	*1|*3	*1/*3	*1/*3	*1/*3	Intermediate Metabolizer
20201015-0071	*1/*3	*1/*3	*3|*1	*1/*3	*1/*3	*1/*3	Intermediate Metabolizer
20201015-0072	*1/*3	*1/*3	*3|*1	*1/*3	*1/*3	*1/*3	Intermediate Metabolizer
20201015-0073	*3/*3	*3/*3	*3|*3	*3/*3	*3/*3	*3/*3	Poor Metabolizer
20201015-0074	*1/*3	*1/*3	*3|*1	*1/*3	*1/*3	*1/*3	Intermediate Metabolizer
20201015-0076	*1/*3	*1/*3	*3|*1	*1/*3	*1/*3	*1/*3	Intermediate Metabolizer
20201015-0077	*1/*1	*1/*1	*1|*1	*1/*1	*1/*1	*1/*1	Normal Metabolizer
20201015-0078	*3/*3	*3/*3	*3|*3	*3/*3	*3/*3	*3/*3	Poor Metabolizer
20201015-0079	*1/*3	*1/*3	*3|*1	*1/*3	*1/*3	*1/*3	Intermediate Metabolizer
20201015-0080	*3/*3	*3/*3	*3|*3	*3/*3	*3/*3	*3/*3	Poor Metabolizer
20201015-0081	*1/*3	*1/*3	*1|*3	*1/*3	*1/*3	*1/*3	Intermediate Metabolizer
20201015-0082	*1/*3	*1/*3	*3|*1	*1/*3	*1/*3	*1/*3	Intermediate Metabolizer
20201015-0083	*1/*1	*1/*1	*1|*1	*1/*1	*1/*1	*1/*1	Normal Metabolizer
20201015-0084	*3/*3	*3/*3	*3|*3	*3/*3	*3/*3	*3/*3	Poor Metabolizer
20201015-0085	*1/*3	*1/*3	*3|*1	*1/*3	*1/*3	*1/*3	Intermediate Metabolizer
20201015-0086	*3/*3	*3/*3	*3|*3	*3/*3	*3/*3	*3/*3	Poor Metabolizer
20201015-0087	*1/*3	*1/*3	*3|*1	*1/*3	*1/*3	*1/*3	Intermediate Metabolizer
20201015-0088	*3/*3	*3/*3	*3|*3	*3/*3	*3/*3	*3/*3	Poor Metabolizer
20201015-0089	*1/*3	*1/*3	*3|*1	*1/*3	*1/*3	*1/*3	Intermediate Metabolizer
20201015-0090	*1/*3	*1/*1	*3|*1	*1/*3	*1/*3	*1/*3	Intermediate Metabolizer
20201015-0091	*3/*3	*3/*3	*3|*3	*3/*3	*3/*3	*3/*3	Poor Metabolizer
20201015-0092	*1/*1	*1/*1	*1|*1	*1/*1	*1/*1	*1/*1	Normal Metabolizer
20201015-0093	*1/*3	*1/*1	*3|*1	*1/*3	*1/*3	*1/*3	Intermediate Metabolizer
20201015-0094	*1/*3	*1/*3	*3|*1	*1/*3	*1/*3	*1/*3	Intermediate Metabolizer
20201015-0095	*1/*3	*1/*3	*3|*1	*1/*3	*1/*3	*1/*3	Intermediate Metabolizer
20201015-0096	*1/*3	*1/*3	*3|*1	*1/*3	*1/*3	*1/*3	Intermediate Metabolizer
20201015-0097	*3/*3	*3/*3	*3|*3	*3/*3	*3/*3	*3/*3	Poor Metabolizer
20201015-0098	*1/*1	*1/*1	*1|*1	*1/*1	*1/*1	*1/*1	Normal Metabolizer
20201015-0099	*1/*3	*1/*3	*3|*1	*1/*3	*1/*3	*1/*3	Intermediate Metabolizer
20201015-0100	*1/*3	*1/*3	*3|*1	*1/*3	*1/*3	*1/*3	Intermediate Metabolizer
20201015-0101	*1/*3	*1/*3	*3|*1	*1/*3	*1/*3	*1/*3	Intermediate Metabolizer
20201015-0102	*1/*3	*1/*3	*3|*1	*1/*3	*1/*3	*1/*3	Intermediate Metabolizer
20201015-0103	*1/*3	*1/*3	*3|*1	*1/*3	*1/*3	*1/*3	Intermediate Metabolizer
20201015-0104	*1/*3	*1/*3	*3|*1	*1/*3	*1/*3	*1/*3	Intermediate Metabolizer
20201015-0106	*1/*1	*1/*1	*1|*1	*1/*1	*1/*1	*1/*1	Normal Metabolizer
20201015-0107	*1/*3	*1/*3	*3|*1	*1/*3	*1/*3	*1/*3	Intermediate Metabolizer
20201015-0108	*1/*3	*1/*3	*3|*1	*1/*3	*1/*3	*1/*3	Intermediate Metabolizer
20201015-0109	*3/*3	*3/*3	*3|*3	*3/*3	*3/*3	*3/*3	Poor Metabolizer
20201015-0110	*1/*3	*1/*3	*3|*1	*1/*3	*1/*3	*1/*3	Intermediate Metabolizer
20201015-0111	*1/*1	*1/*1	*1|*1	*1/*1	*1/*1	*1/*1	Normal Metabolizer
20201015-0112	*3/*3	*3/*3	*3|*3	*3/*3	*3/*3	*3/*3	Poor Metabolizer
20201015-0113	*1/*3	*1/*3	*3|*1	*1/*3	*1/*3	*1/*3	Intermediate Metabolizer
20201015-0114	*1/*3	*1/*3	*3|*1	*1/*3	*1/*3	*1/*3	Intermediate Metabolizer
20201015-0115	*1/*3	*1/*3	*3|*1	*1/*3	*1/*3	*1/*3	Intermediate Metabolizer
20201015-0116	*1/*3	*1/*3	*3|*1	*1/*3	*1/*3	*1/*3	Intermediate Metabolizer
20201015-0117	*1/*3	*1/*3	*3|*1	*1/*3	*1/*3	*1/*3	Intermediate Metabolizer
20201015-0118	*1/*1	*1/*1	*1|*1	*1/*1	*1/*1	*1/*1	Normal Metabolizer
20201015-0119	*1/*3	*1/*3	*3|*1	*1/*3	*1/*3	*1/*3	Intermediate Metabolizer
20201015-0120	*1/*1	*1/*1	*1|*1	*1/*1	*1/*1	*1/*1	Normal Metabolizer
20201015-0121	*3/*3	*3/*3	*3|*3	*3/*3	*3/*3	*3/*3	Poor Metabolizer
20201015-0122	*3/*3	*3/*3	*3|*3	*3/*3	*3/*3	*3/*3	Poor Metabolizer
20201015-0123	*1/*3	*1/*3	*3|*1	*1/*3	*1/*3	*1/*3	Intermediate Metabolizer
20201015-0124	*3/*3	*3/*3	*3|*3	*3/*3	*3/*3	*3/*3	Poor Metabolizer
20201015-0125	*1/*3	*1/*3	*3|*1	*1/*3	*1/*3	*1/*3	Intermediate Metabolizer
20201015-0126	*1/*1	*1/*1	*1|*1	*1/*1	*1/*1	*1/*1	Normal Metabolizer
20201015-0127	*3/*3	*1/*3	*3|*1	*1/*3	*1/*3	*1/*3	Intermediate Metabolizer
20201015-0128	*1/*3	*1/*3	*3|*1	*1/*3	*1/*3	*1/*3	Intermediate Metabolizer
20201015-0129	*3/*3	*3/*3	*3|*3	*3/*3	*3/*3	*3/*3	Poor Metabolizer
20201015-0130	*3/*3	*3/*3	*3|*3	*3/*3	*3/*3	*3/*3	Poor Metabolizer
20201015-0131	*1/*1	*1/*1	*1|*1	*1/*1	*1/*1	*1/*1	Normal Metabolizer
20201015-0132	*1/*3	*1/*3	*3|*1	*1/*3	*1/*3	*1/*3	Intermediate Metabolizer
20201015-0133	*1/*3	*1/*3	*3|*1	*1/*3	*1/*3	*1/*3	Intermediate Metabolizer
20201015-0134	*1/*3	*1/*3	*1|*3	*1/*3	*1/*3	*1/*3	Intermediate Metabolizer
20201015-0135	*1/*3	*1/*3	*3|*1	*1/*3	*1/*3	*1/*3	Intermediate Metabolizer
20201015-0136	*1/*1	*1/*1	*1|*1	*1/*1	*1/*1	*1/*1	Normal Metabolizer
20201015-0137	*1/*1	*1/*1	*1|*1	*1/*1	*1/*1	*1/*1	Normal Metabolizer
20201015-0138	*1/*3	*1/*3	*3|*1	*1/*3	*1/*3	*1/*3	Intermediate Metabolizer
20201015-0139	*1/*3	*1/*3	*3|*1	*1/*3	*1/*3	*1/*3	Intermediate Metabolizer
20201015-0140	*1/*3	*1/*3	*3|*1	*1/*3	*1/*3	*1/*3	Intermediate Metabolizer
20201015-0141	*1/*3	*1/*3	*3|*1	*1/*3	*1/*3	*1/*3	Intermediate Metabolizer
20201015-0142	*1/*1	*1/*1	*1|*1	*1/*1	*1/*1	*1/*1	Normal Metabolizer
20201015-0143	*1/*3	*1/*3	*3|*1	*1/*3	*1/*3	*1/*3	Intermediate Metabolizer
20201015-0144	*1/*3	*1/*3	*3|*1	*1/*3	*1/*3	*1/*3	Intermediate Metabolizer
20201015-0145	*3/*3	*3/*3	*3|*3	*3/*3	*3/*3	*3/*3	Poor Metabolizer
20201015-0146	*1/*1	*1/*1	*1|*1	*1/*1	*1/*1	*1/*1	Normal Metabolizer
20201015-0147	*1/*1	*1/*1	*1|*1	*1/*1	*1/*1	*1/*1	Normal Metabolizer
20201015-0148	*1/*3	*1/*1	*3|*1	*1/*3	*1/*3	*1/*3	Intermediate Metabolizer
20201015-0149	*1/*3	*1/*3	*3|*1	*1/*3	*1/*3	*1/*3	Intermediate Metabolizer
20201015-0150	*1/*1	*1/*1	*1|*1	*1/*1	*1/*1	*1/*1	Normal Metabolizer
20201015-0151	*1/*3	*1/*3	*3|*1	*1/*3	*1/*3	*1/*3	Intermediate Metabolizer
20201015-0152	*1/*1	*1/*1	*1|*1	*1/*1	*1/*1	*1/*1	Normal Metabolizer
20201015-0153	*3/*3	*3/*3	*3|*3	*3/*3	*3/*3	*3/*3	Poor Metabolizer
20201015-0154	*3/*3	*3/*3	*3|*3	*3/*3	*3/*3	*3/*3	Poor Metabolizer
20201015-0155	*1/*3	*1/*3	*3|*1	*1/*3	*1/*3	*1/*3	Intermediate Metabolizer
20201015-0156	*3/*3	*3/*3	*3|*3	*3/*3	*3/*3	*3/*3	Poor Metabolizer
20201015-0157	*1/*1	*1/*1	*1|*1	*1/*1	*1/*1	*1/*1	Normal Metabolizer
20201015-0158	*1/*3	*1/*3	*3|*1	*1/*3	*1/*3	*1/*3	Intermediate Metabolizer
20201015-0159	*3/*3	*3/*3	*3|*3	*3/*3	*3/*3	*3/*3	Poor Metabolizer
20201015-0160	*1/*1	*1/*1	*1|*1	*1/*1	*1/*1	*1/*1	Normal Metabolizer
20201015-0161	*1/*3	*1/*3	*3|*1	*1/*3	*1/*3	*1/*3	Intermediate Metabolizer
20201015-0162	*1/*1	*1/*1	*1|*1	*1/*1	*1/*1	*1/*1	Normal Metabolizer
20201015-0163	*1/*3	*1/*3	*3|*1	*1/*3	*1/*3	*1/*3	Intermediate Metabolizer
20201015-0164	*1/*3	*1/*3	*3|*1	*1/*3	*1/*3	*1/*3	Intermediate Metabolizer
20201015-0165	*1/*3	*1/*3	*3|*1	*1/*3	*1/*3	*1/*3	Intermediate Metabolizer
20201015-0166	*1/*3	*1/*3	*3|*1	*1/*3	*1/*3	*1/*3	Intermediate Metabolizer
20201015-0167	*1/*1	*1/*1	*1|*1	*1/*1	*1/*1	*1/*1	Normal Metabolizer
20201015-0168	*1/*1	*1/*1	*1|*1	*1/*1	*1/*1	*1/*1	Normal Metabolizer
20201015-0169	*3/*3	*3/*3	*3|*3	*3/*3	*3/*3	*3/*3	Poor Metabolizer
20201015-0170	*1/*1	*1/*1	*1|*1	*1/*1	*1/*1	*1/*1	Normal Metabolizer
20201015-0171	*1/*1	*1/*1	*1|*1	*1/*1	*1/*1	*1/*1	Normal Metabolizer
20201015-0172	*1/*3	*1/*3	*1|*3	*1/*3	*1/*3	*1/*3	Intermediate Metabolizer
20201015-0173	*1/*3	*1/*3	*3|*1	*1/*3	*1/*3	*1/*3	Intermediate Metabolizer
20201015-0174	*1/*3	*1/*3	*3|*1	*1/*3	*1/*3	*1/*3	Intermediate Metabolizer
20201015-0175	*1/*3	*1/*3	*3|*1	*1/*3	*1/*3	*1/*3	Intermediate Metabolizer
20201015-0176	*1/*3	*1/*3	*3|*1	*1/*3	*1/*3	*1/*3	Intermediate Metabolizer
20201015-0177	*3/*3	*3/*3	*3|*3	*3/*3	*3/*3	*3/*3	Poor Metabolizer
20201015-0178	*1/*3	*1/*3	*3|*1	*1/*3	*1/*3	*1/*3	Intermediate Metabolizer
20201015-0179	*1/*1	*1/*1	*1|*1	*1/*1	*1/*1	*1/*1	Normal Metabolizer
20201015-0180	*1/*3	*1/*3	*3|*1	*1/*3	*1/*3	*1/*3	Intermediate Metabolizer
20201015-0181	*1/*1	*1/*1	*1|*1	*1/*1	*1/*1	*1/*1	Normal Metabolizer
20201015-0182	*1/*3	*1/*1	*3|*1	*1/*3	*1/*3	*1/*3	Intermediate Metabolizer
20201015-0183	*1/*1	*1/*1	*1|*1	*1/*1	*1/*1	*1/*1	Normal Metabolizer
20201015-0184	*1/*1	*1/*1	*1|*1	*1/*1	*1/*1	*1/*1	Normal Metabolizer
20201015-0185	*1/*1	*1/*1	*1|*1	*1/*1	*1/*1	*1/*1	Normal Metabolizer
20201015-0186	*3/*3	*3/*3	*3|*3	*3/*3	*3/*3	*3/*3	Poor Metabolizer
20201015-0187	*3/*3	*3/*3	*3|*3	*3/*3	*3/*3	*3/*3	Poor Metabolizer
20201015-0188	*3/*3	*3/*3	*3|*3	*3/*3	*3/*3	*3/*3	Poor Metabolizer
20201015-0189	*1/*3	*1/*3	*3|*1	*1/*3	*1/*3	*1/*3	Intermediate Metabolizer
20201015-0190	*1/*3	*1/*1	*3|*1	*1/*3	*1/*3	*1/*3	Intermediate Metabolizer
20201015-0191	*1/*1	*1/*1	*1|*1	*1/*1	*1/*1	*1/*1	Normal Metabolizer
20201015-0192	*1/*1	*1/*1	*1|*1	*1/*1	*1/*1	*1/*1	Normal Metabolizer
20201015-0193	*1/*3	*1/*3	*3|*1	*1/*3	*1/*3	*1/*3	Intermediate Metabolizer
20201015-0194	*3/*3	*1/*3	*3|*3	*3/*3	*1/*3	*3/*3	Poor Metabolizer
20201015-0195	*1/*1	*1/*1	*1|*1	*1/*1	*1/*1	*1/*1	Normal Metabolizer
20201015-0196	*1/*1	*1/*1	*1|*1	*1/*1	*1/*1	*1/*1	Normal Metabolizer
20201015-0197	*1/*3	*1/*3	*3|*1	*1/*3	*1/*3	*1/*3	Intermediate Metabolizer
20201015-0198	*1/*1	*1/*1	*1|*1	*1/*1	*1/*1	*1/*1	Normal Metabolizer
20201015-0199	*1/*3	*1/*1	*3|*1	*1/*3	*1/*3	*1/*3	Intermediate Metabolizer
20201015-0200	*3/*3	*3/*3	*3|*3	*3/*3	*3/*3	*3/*3	Poor Metabolizer
20201015-0201	*1/*3	*1/*3	*3|*1	*1/*3	*1/*3	*1/*3	Intermediate Metabolizer
20201015-0202	*1/*3	*1/*3	*1|*3	*1/*3	*1/*3	*1/*3	Intermediate Metabolizer
20201015-0203	*1/*1	*1/*1	*1|*1	*1/*1	*1/*1	*1/*1	Normal Metabolizer
20201015-0204	*1/*1	*1/*1	*1|*1	*1/*1	*1/*1	*1/*1	Normal Metabolizer
20201015-0205	*1/*3	*1/*3	*3|*1	*1/*3	*1/*3	*1/*3	Intermediate Metabolizer
20201015-0206	*3/*3	*3/*3	*3|*3	*3/*3	*3/*3	*3/*3	Poor Metabolizer
20201015-0207	*1/*1	*1/*1	*1|*1	*1/*1	*1/*1	*1/*1	Normal Metabolizer
20201015-0208	*1/*3	*1/*1	*3|*1	*1/*3	*1/*3	*1/*3	Intermediate Metabolizer
20201015-0209	*1/*3	*1/*1	*3|*1	*1/*3	*1/*3	*1/*3	Intermediate Metabolizer
20201015-0211	*1/*1	*1/*1	*1|*1	*1/*1	*1/*1	*1/*1	Normal Metabolizer
20201015-0212	*3/*3	*3/*3	*3|*3	*3/*3	*3/*3	*3/*3	Poor Metabolizer
20201015-0213	*1/*3	*1/*3	*3|*1	*1/*3	*1/*3	*1/*3	Intermediate Metabolizer
20201015-0214	*1/*3	*1/*3	*3|*1	*1/*3	*1/*3	*1/*3	Intermediate Metabolizer
20201015-0215	*1/*3	*1/*3	*3|*1	*1/*3	*1/*3	*1/*3	Intermediate Metabolizer
20201015-0216	*1/*3	*1/*3	*3|*1	*1/*3	*1/*3	*1/*3	Intermediate Metabolizer
20201015-0217	*1/*3	*1/*3	*3|*1	*1/*3	*1/*3	*1/*3	Intermediate Metabolizer
20201015-0218	*1/*1	*1/*1	*1|*1	*1/*1	*1/*1	*1/*1	Normal Metabolizer
20201015-0219	*1/*3	*1/*3	*3|*1	*1/*3	*1/*3	*1/*3	Intermediate Metabolizer
20201015-0220	*3/*3	*3/*3	*3|*3	*3/*3	*3/*3	*3/*3	Poor Metabolizer
20201015-0221	*1/*1	*1/*1	*1|*1	*1/*1	*1/*1	*1/*1	Normal Metabolizer
20201015-0222	*1/*3	*1/*3	*3|*1	*1/*3	*1/*3	*1/*3	Intermediate Metabolizer
20201015-0223	*1/*1	*1/*1	*1|*1	*1/*1	*1/*1	*1/*1	Normal Metabolizer
20201015-0224	*1/*1	*1/*1	*1|*1	*1/*1	*1/*1	*1/*1	Normal Metabolizer
20201015-0225	*3/*3	*3/*3	*3|*3	*3/*3	*3/*3	*3/*3	Poor Metabolizer
20201015-0226	*1/*1	*1/*1	*1|*1	*1/*1	*1/*1	*1/*1	Normal Metabolizer
20201015-0227	*3/*3	*3/*3	*3|*3	*3/*3	*3/*3	*3/*3	Poor Metabolizer
20201015-0228	*3/*3	*3/*3x2	*3|*3	*3/*3	*3/*3	*3/*3	Poor Metabolizer
20201015-0229	*1/*1	*1/*1x2	*1|*1	*1/*1	*1/*1	*1/*1	Normal Metabolizer
20201015-0230	*1/*3	*1/*3	*3|*1	*1/*3	*1/*3	*1/*3	Intermediate Metabolizer
20201015-0231	*3/*3	*3/*3	*3|*3	*3/*3	*3/*3	*3/*3	Poor Metabolizer
20201015-0232	*1/*1	*1/*1	*1|*1	*1/*1	*1/*1	*1/*1	Normal Metabolizer
20201015-0233	*1/*1	*1/*1	*1|*1	*1/*1	*1/*1	*1/*1	Normal Metabolizer
20201015-0234	*1/*1	*1/*1	*1|*1	*1/*1	*1/*1	*1/*1	Normal Metabolizer
20201015-0235	*3/*3	*3/*3	*3|*3	*3/*3	*3/*3	*3/*3	Poor Metabolizer
20201015-0236	*1/*3	*1/*3	*3|*1	*1/*3	*1/*3	*1/*3	Intermediate Metabolizer
20201015-0237	*3/*3	*3/*3	*3|*3	*3/*3	*3/*3	*3/*3	Poor Metabolizer
20201015-0239	*1/*1	*1/*1	*1|*1	*1/*1	*1/*1	*1/*1	Normal Metabolizer
20201015-0240	*1/*1	*1/*1	*1|*1	*1/*1	*1/*1	*1/*1	Normal Metabolizer
20201015-0241	*1/*3	*1/*3	*3|*1	*1/*3	*1/*3	*1/*3	Intermediate Metabolizer
20201015-0242	*1/*3	*1/*3	*3|*1	*1/*3	*1/*3	*1/*3	Intermediate Metabolizer
20201015-0243	*1/*3	*1/*3	*3|*1	*1/*3	*1/*3	*1/*3	Intermediate Metabolizer
20201015-0244	*1/*1	*1/*1	*1|*1	*1/*1	*1/*1	*1/*1	Normal Metabolizer
20201015-0245	*1/*3	*1/*3	*3|*1	*1/*3	*1/*3	*1/*3	Intermediate Metabolizer
20201015-0246	*1/*1	*1/*1	*1|*1	*1/*1	*1/*1	*1/*1	Normal Metabolizer
20201015-0247	*3/*3	*3/*3	*3|*3	*3/*3	*3/*3	*3/*3	Poor Metabolizer
20201015-0248	*3/*3	*3/*3	*3|*3	*3/*3	*3/*3	*3/*3	Poor Metabolizer
20201015-0249	*1/*1	*1/*1	*1|*1	*1/*1	*1/*1	*1/*1	Normal Metabolizer
20201015-0250	*1/*3	*1/*3	*3|*1	*1/*3	*1/*3	*1/*3	Intermediate Metabolizer
20201015-0251	*1/*3	*1/*3	*1|*3	*1/*3	*1/*3	*1/*3	Intermediate Metabolizer
20201015-0252	*1/*3	*1/*3	*3|*1	*1/*3	*1/*3	*1/*3	Intermediate Metabolizer
20201015-0253	*1/*3	*1/*1	*3|*1	*1/*3	*1/*3	*1/*3	Intermediate Metabolizer
20201015-0254	*1/*3	*1/*3	*3|*1	*1/*3	*1/*3	*1/*3	Intermediate Metabolizer
20201015-0255	*1/*3	*1/*3	*3|*1	*1/*3	*1/*3	*1/*3	Intermediate Metabolizer
20201015-0256	*1/*3	*1/*3	*3|*1	*1/*3	*1/*3	*1/*3	Intermediate Metabolizer
20201015-0257	*1/*3	*1/*3	*3|*1	*1/*3	*1/*3	*1/*3	Intermediate Metabolizer
20201015-0258	*1/*1	*1/*1	*1|*1	*1/*1	*1/*1	*1/*1	Normal Metabolizer
20201015-0259	*1/*3	*1/*3	*3|*1	*1/*3	*1/*3	*1/*3	Intermediate Metabolizer
20201015-0260	*1/*3	*1/*1	*3|*1	*1/*3	*1/*3	*1/*3	Intermediate Metabolizer
20201015-0262	*1/*3	*1/*3	*3|*1	*1/*3	*1/*3	*1/*3	Intermediate Metabolizer
20201015-0263	*1/*3	*1/*3	*3|*1	*1/*3	*1/*3	*1/*3	Intermediate Metabolizer
20201015-0264	*1/*1	*1/*1	*1|*1	*1/*1	*1/*1	*1/*1	Normal Metabolizer
20201015-0265	*1/*3	*1/*3	*3|*1	*1/*3	*1/*3	*1/*3	Intermediate Metabolizer
20201015-0266	*1/*3	*1/*3	*3|*1	*1/*3	*1/*3	*1/*3	Intermediate Metabolizer
20201015-0267	*1/*1	*1/*1	*1|*1	*1/*1	*1/*1	*1/*1	Normal Metabolizer
20201015-0268	*1/*1	*1/*1	*1|*1	*1/*1	*1/*1	*1/*1	Normal Metabolizer
20201015-0269	*1/*3	*1/*3	*3|*1	*1/*3	*1/*3	*1/*3	Intermediate Metabolizer
20201015-0270	*3/*3	*3/*3	*3|*3	*3/*3	*3/*3	*3/*3	Poor Metabolizer
20201015-0271	*1/*1	*1/*1	*1|*1	*1/*1	*1/*1	*1/*1	Normal Metabolizer
20201015-0272	*1/*3	*1/*3	*3|*1	*1/*3	*1/*3	*1/*3	Intermediate Metabolizer
20201015-0273	*3/*3	*3/*3	*3|*3	*3/*3	*3/*3	*3/*3	Poor Metabolizer
20201015-0274	*3/*3	*3/*3	*3|*3	*3/*3	*3/*3	*3/*3	Poor Metabolizer
20201015-0275	*1/*3	*1/*3	*3|*1	*1/*3	*1/*3	*1/*3	Intermediate Metabolizer
20201015-0276	*1/*1	*1/*1	*1|*1	*1/*1	*1/*1	*1/*1	Normal Metabolizer
20201015-0277	*1/*1	*1/*1	*1|*1	*1/*1	*1/*1	*1/*1	Normal Metabolizer
20201015-0278	*1/*3	*1/*3	*1|*3	*1/*3	*1/*3	*1/*3	Intermediate Metabolizer
20201015-0279	*1/*3	*1/*3	*3|*1	*1/*3	*1/*3	*1/*3	Intermediate Metabolizer
20201015-0280	*3/*3	*3/*3	*3|*3	*3/*3	*3/*3	*3/*3	Poor Metabolizer
20201015-0281	*3/*3	*3/*3	*3|*3	*3/*3	*3/*3	*3/*3	Poor Metabolizer
20201015-0282	*1/*3	*1/*3	*3|*1	*1/*3	*1/*3	*1/*3	Intermediate Metabolizer
20210224-0027	*1/*1	*1/*1	*1|*1	*1/*1	*1/*1	*1/*1	Normal Metabolizer
FD03058_408	*1/*1	*1/*DEL	*1|*1	*1/*1	*1/*1	*1/*1	Normal Metabolizer
FD03058_409	*1/*3	*3/*DEL	*3|*1	*1/*3	*1/*3	*1/*3	Intermediate Metabolizer
FD03058_416	*1/*1	*1/*DEL	*1|*1	*1/*1	*1/*1	*1/*1	Normal Metabolizer
FD03058_417	*1/*3	*1/*3	*3|*1	*1/*3	*1/*3	*1/*3	Intermediate Metabolizer
FD03058_424	*1/*3	*1/*1	*3|*1	*1/*3	*1/*3	*1/*3	Intermediate Metabolizer
FD03058_425	*1/*1	*1/*1	*1|*1	*1/*1	*1/*1	*1/*1	Normal Metabolizer
FD03058_431	*1/*1	*1/*DEL	*1|*1	*1/*1	*1/*1	*1/*1	Normal Metabolizer
FD03058_432	*1/*3	*1/*3	*3|*1	*1/*3	*1/*3	*1/*3	Intermediate Metabolizer
FD03058_439	*1/*3	*1/*3	*3|*1	*1/*3	*1/*3	*1/*3	Intermediate Metabolizer
FD03058_440	*1/*3	*1/*3	*3|*1	*1/*3	*1/*3	*1/*3	Intermediate Metabolizer
FD03058_441	*1/*1	*1/*1	*1|*1	*1/*1	*1/*1	*1/*1	Normal Metabolizer
FD03058_447	*1/*3	*1/*3	*3|*1	*1/*3	*1/*3	*1/*3	Intermediate Metabolizer
FD03058_448	*1/*1	*1/*1	*1|*1	*1/*1	*1/*1	*1/*1	Normal Metabolizer
FD03058_449	*1/*3	*1/*3	*3|*1	*1/*3	*1/*3	*1/*3	Intermediate Metabolizer
FD03058_455	*1/*3	*3/*DEL	*3|*1	*1/*3	*1/*3	*1/*3	Intermediate Metabolizer
FD03058_456	*1/*3	*1/*1	*3|*1	*1/*3	*1/*3	*1/*3	Intermediate Metabolizer
FD03058_457	*1/*3	*1/*3	*3|*1	*1/*3	*1/*3	*1/*3	Intermediate Metabolizer
FD03058_463	*3/*3	*3/*3	*3|*3	*3/*3	*3/*3	*3/*3	Poor Metabolizer
FD03058_464	*1/*1	*1/*1	*1|*1	*1/*1	*1/*1	*1/*1	Normal Metabolizer
FD03058_465	*3/*3	*3/*3	*3|*3	*3/*3	*3/*3	*3/*3	Poor Metabolizer
FD03058_471	*1/*1	*1/*1	*1|*1	*1/*1	*1/*1	*1/*1	Normal Metabolizer
FD03058_472	*3/*3	*3/*DEL	*3|*3	*3/*3	*3/*3	*3/*3	Poor Metabolizer
FD03058_473	*1/*3	*1/*3	*1|*3	*1/*3	*1/*3	*1/*3	Intermediate Metabolizer
FD03058_479	*1/*1	*1/*1	*1|*1	*1/*1	*1/*1	*1/*1	Normal Metabolizer
FD03058_480	*1/*3	*1/*3	*3|*1	*1/*3	*1/*3	*1/*3	Intermediate Metabolizer
FD03058_481	*1/*3	*1/*3	*3|*1	*1/*3	*1/*3	*1/*3	Intermediate Metabolizer
FD03058_488	*1/*3	*1/*3	*3|*1	*1/*3	*1/*3	*1/*3	Intermediate Metabolizer
FD03058_495	*1/*3	*1/*3	*3|*1	*1/*3	*1/*3	*1/*3	Intermediate Metabolizer
FD03058_496	*1/*3	*1/*3	*3|*1	*1/*3	*1/*3	*1/*3	Intermediate Metabolizer
FD03058_497	*3/*3	*3/*3	*3|*3	*3/*3	*3/*3	*3/*3	Poor Metabolizer
sample1_4019	*1/*3	*1/*3	*3|*1	*1/*3	*1/*3	*1/*3	Intermediate Metabolizer
sample2_4020	*1/*3	*1/*3	*3|*1	*1/*3	*1/*3	*1/*3	Intermediate Metabolizer
sample3_4021	*1/*1	*1/*1	*1|*1	*1/*1	*1/*1	*1/*1	Normal Metabolizer
sample4_4022	*1/*1	*1/*1	*1|*1	*1/*1	*1/*1	*1/*1	Normal Metabolizer
sample5_4023	*1/*1	*1/*1	*1|*1	*1/*1	*1/*1	*1/*1	Normal Metabolizer
sample6_4024	*1/*3	*1/*3	*1|*3	*1/*3	*1/*3	*1/*3	Intermediate Metabolizer
sample7_4025	*1/*1	*1/*1	*1|*1	*1/*1	*1/*1	*1/*1	Normal Metabolizer
sample8_4068	*1/*1	*1/*1	*1|*1	*1/*1	*1/*1	*1/*1	Normal Metabolizer
sample9_4518	*1/*3	*1/*3	*3|*1	*1/*3	*1/*3	*1/*3	Intermediate Metabolizer
sample10_4069	*3/*3	*3/*3	*3|*3	*3/*3	*3/*3	*3/*3	Poor Metabolizer
sample11_4027	*1/*1	*1/*1	*1|*1	*1/*1	*1/*1	*1/*1	Normal Metabolizer
sample12_4028	*3/*3	*3/*3	*3|*3	*3/*3	*3/*3	*3/*3	Poor Metabolizer
sample13_4070	*1/*1	*1/*1	*1|*1	*1/*1	*1/*1	*1/*1	Normal Metabolizer
sample14_4029	*1/*3	*1/*3	*3|*1	*1/*3	*1/*3	*1/*3	Intermediate Metabolizer
sample15_4030	*1/*1	*1/*1	*1|*1	*1/*1	*1/*1	*1/*1	Normal Metabolizer
sample16_4071	*1/*3	*1/*3	*3|*1	*1/*3	*1/*3	*1/*3	Intermediate Metabolizer
sample17_4520	*1/*1	*1/*1	*1|*1	*1/*1	*1/*1	*1/*1	Normal Metabolizer
sample18_4072	*1/*1	*1/*1	*1|*1	*1/*1	*1/*1	*1/*1	Normal Metabolizer
sample19_4073	*3/*3	*3/*3	*3|*3	*3/*3	*3/*3	*3/*3	Poor Metabolizer
sample20_4032	*1/*3	*1/*3	*3|*1	*1/*3	*1/*3	*1/*3	Intermediate Metabolizer
sample21_4034	*1/*1	*1/*1	*1|*1	*1/*1	*1/*1	*1/*1	Normal Metabolizer
sample22_4033	*1/*1	*1/*1	*1|*1	*1/*1	*1/*1	*1/*1	Normal Metabolizer
sample23_4035	*3/*3	*3/*3	*3|*3	*3/*3	*3/*3	*3/*3	Poor Metabolizer
sample24_4036	*3/*3	*3/*3	*3|*3	*3/*3	*3/*3	*3/*3	Poor Metabolizer
sample25_4037	*1/*1	*1/*1	*1|*1	*1/*1	*1/*1	*1/*1	Normal Metabolizer
sample26_4038	*1/*1	*1/*1	*1|*1	*1/*1	*1/*1	*1/*1	Normal Metabolizer
sample27_4074	*3/*3	*3/*3	*3|*3	*3/*3	*3/*3	*3/*3	Poor Metabolizer
sample28_4075	*1/*3	*1/*3	*3|*1	*1/*3	*1/*3	*1/*3	Intermediate Metabolizer
sample29_4039	*3/*3	*3/*3	*3|*3	*3/*3	*3/*3	*3/*3	Poor Metabolizer
sample30_4076	*3/*3	*3/*3	*3|*3	*3/*3	*3/*3	*3/*3	Poor Metabolizer
sample31_4077	*1/*1	*1/*1	*1|*1	*1/*1	*1/*1	*1/*1	Normal Metabolizer
sample32_4078	*1/*1	*1/*1	*1|*1	*1/*1	*1/*1	*1/*1	Normal Metabolizer
sample33_4040	*1/*3	*1/*1	*3|*1	*1/*3	*1/*3	*1/*3	Intermediate Metabolizer
sample34_4079	*1/*3	*1/*3	*3|*1	*1/*3	*1/*3	*1/*3	Intermediate Metabolizer
sample35_4041	*3/*3	*3/*3	*3|*3	*3/*3	*3/*3	*3/*3	Poor Metabolizer
sample36_4042	*3/*3	*3/*3	*3|*3	*3/*3	*3/*3	*3/*3	Poor Metabolizer
sample37_4043	*1/*1	*1/*1	*1|*1	*1/*1	*1/*1	*1/*1	Normal Metabolizer
sample38_4044	*1/*3	*1/*3	*1|*3	*1/*3	*1/*3	*1/*3	Intermediate Metabolizer
sample39_4080	*1/*1	*1/*1	*1|*1	*1/*1	*1/*1	*1/*1	Normal Metabolizer
sample40_4065	*1/*3	*1/*3	*3|*1	*1/*3	*1/*3	*1/*3	Intermediate Metabolizer
sample41_4045	*1/*1	*1/*1	*1|*1	*1/*1	*1/*1	*1/*1	Normal Metabolizer
sample42_4046	*1/*3	*1/*3	*3|*1	*1/*3	*1/*3	*1/*3	Intermediate Metabolizer
sample43_4047	*1/*3	*1/*3	*3|*1	*1/*3	*1/*3	*1/*3	Intermediate Metabolizer
sample44_4048	*1/*1	*1/*1	*1|*1	*1/*1	*1/*1	*1/*1	Normal Metabolizer
sample45_4081	*1/*3	*1/*3	*3|*1	*1/*3	*1/*3	*1/*3	Intermediate Metabolizer
sample46_4049	*1/*1	*1/*1	*1|*1	*1/*1	*1/*1	*1/*1	Normal Metabolizer
sample47_4050	*1/*3	*1/*3	*3|*1	*1/*3	*1/*3	*1/*3	Intermediate Metabolizer
sample48_4482	*1/*3	*1/*3	*3|*1	*1/*3	*1/*3	*1/*3	Intermediate Metabolizer
sample49_4051	*1/*3	*1/*3	*3|*1	*1/*3	*1/*3	*1/*3	Intermediate Metabolizer
sample50_4082	*1/*3	*1/*3	*3|*1	*1/*3	*1/*3	*1/*3	Intermediate Metabolizer
sample51_4083	*3/*3	*3/*3	*3|*3	*3/*3	*3/*3	*3/*3	Poor Metabolizer
sample52_4084	*1/*3	*1/*3	*3|*1	*1/*3	*1/*3	*1/*3	Intermediate Metabolizer
sample53_4085	*3/*3	*3/*3	*3|*3	*3/*3	*3/*3	*3/*3	Poor Metabolizer
sample54_4086	*1/*1	*1/*1	*1|*1	*1/*1	*1/*1	*1/*1	Normal Metabolizer
sample55_4052	*1/*3	*1/*3	*3|*1	*1/*3	*1/*3	*1/*3	Intermediate Metabolizer
sample56_4087	*1/*3	*1/*1	*3|*1	*1/*3	*1/*3	*1/*3	Intermediate Metabolizer
sample57_4088	*1/*1	*1/*1	*1|*1	*1/*1	*1/*1	*1/*1	Normal Metabolizer
sample58_4089	*3/*3	*3/*3	*3|*3	*3/*3	*3/*3	*3/*3	Poor Metabolizer
sample59_4053	*3/*3	*3/*3	*3|*3	*3/*3	*3/*3	*3/*3	Poor Metabolizer
sample60_4054	*1/*1	*1/*1	*1|*1	*1/*1	*1/*1	*1/*1	Normal Metabolizer
sample61_4090	*1/*3	*1/*3	*3|*1	*1/*3	*1/*3	*1/*3	Intermediate Metabolizer
sample63_4056	*1/*1	*1/*1	*1|*1	*1/*1	*1/*1	*1/*1	Normal Metabolizer
sample64_4066	*1/*1	*1/*1	*1|*1	*1/*1	*1/*1	*1/*1	Normal Metabolizer
sample65_4067	*1/*3	*1/*3	*3|*1	*1/*3	*1/*3	*1/*3	Intermediate Metabolizer
sample66_4058	*3/*3	*3/*3	*3|*3	*3/*3	*3/*3	*3/*3	Poor Metabolizer
sample67_4091	*1/*3	*1/*3	*3|*1	*1/*3	*1/*3	*1/*3	Intermediate Metabolizer
sample68_4092	*1/*3	*1/*3	*3|*1	*1/*3	*1/*3	*1/*3	Intermediate Metabolizer
sample69_4057	*1/*3	*1/*3	*3|*1	*1/*3	*1/*3	*1/*3	Intermediate Metabolizer
sample70_4059	*1/*3	*1/*3	*1|*3	*1/*3	*1/*3	*1/*3	Intermediate Metabolizer
sample71_4060	*1/*1	*1/*1	*1|*1	*1/*1	*1/*1	*1/*1	Normal Metabolizer
sample72_4061	*1/*3	*1/*3	*3|*1	*1/*3	*1/*3	*1/*3	Intermediate Metabolizer
sample73_4062	*1/*1	*1/*1	*1|*1	*1/*1	*1/*1	*1/*1	Normal Metabolizer
sample74_4063	*1/*3	*1/*3	*1|*3	*1/*3	*1/*3	*1/*3	Intermediate Metabolizer
sample75_4064	*1/*3	*1/*3	*3|*1	*1/*3	*1/*3	*1/*3	Intermediate Metabolizer
sample76_4483	*3/*3	*3/*3	*3|*3	*3/*3	*3/*3	*3/*3	Poor Metabolizer
sample77_4093	*1/*3	*1/*3	*3|*1	*1/*3	*1/*3	*1/*3	Intermediate Metabolizer
sample78_4094	*1/*3	*1/*3	*3|*1	*1/*3	*1/*3	*1/*3	Intermediate Metabolizer
sample79_4095	*1/*1	*1/*1	*1|*1	*1/*1	*1/*1	*1/*1	Normal Metabolizer
sample80_4096	*1/*1	*1/*1	*1|*1	*1/*1	*1/*1	*1/*1	Normal Metabolizer
sample81_4097	*1/*3	*1/*3	*3|*1	*1/*3	*1/*3	*1/*3	Intermediate Metabolizer
sample82_4098	*1/*3	*1/*1	*3|*1	*1/*3	*1/*3	*1/*3	Intermediate Metabolizer
sample83_4484	*1/*3	*1/*3	*3|*1	*1/*3	*1/*3	*1/*3	Intermediate Metabolizer
sample84_4519	*1/*3	*1/*3	*3|*1	*1/*3	*1/*3	*1/*3	Intermediate Metabolizer
sample85_4101	*1/*3	*1/*3	*3|*1	*1/*3	*1/*3	*1/*3	Intermediate Metabolizer
sample86_4102	*1/*3	*1/*3	*3|*1	*1/*3	*1/*3	*1/*3	Intermediate Metabolizer
sample87_4103	*1/*3	*1/*3	*3|*1	*1/*3	*1/*3	*1/*3	Intermediate Metabolizer
sample88_4104	*1/*3	*1/*3	*3|*1	*1/*3	*1/*3	*1/*3	Intermediate Metabolizer
sample89_4105	*1/*3	*1/*3	*1|*3	*1/*3	*1/*3	*1/*3	Intermediate Metabolizer
sample90_4106	*1/*1	*1/*1	*1|*1	*1/*1	*1/*1	*1/*1	Normal Metabolizer
sample91_4107	*1/*3	*1/*3	*3|*1	*1/*3	*1/*3	*1/*3	Intermediate Metabolizer
sample92_4108	*1/*3	*1/*3	*3|*1	*1/*3	*1/*3	*1/*3	Intermediate Metabolizer
sample93_4109	*1/*3	*1/*3	*1|*3	*1/*3	*1/*3	*1/*3	Intermediate Metabolizer
sample94_4110	*1/*3	*1/*3	*3|*1	*1/*3	*1/*3	*1/*3	Intermediate Metabolizer
sample95_4111	*1/*3	*1/*3	*3|*1	*1/*3	*1/*3	*1/*3	Intermediate Metabolizer
sample96_4112	*1/*1	*1/*1	*1|*1	*1/*1	*1/*1	*1/*1	Normal Metabolizer
sample97_4113	*3/*3	*3/*3	*3|*3	*3/*3	*3/*3	*3/*3	Poor Metabolizer
sample98_4114	*1/*3	*1/*3	*3|*1	*1/*3	*1/*3	*1/*3	Intermediate Metabolizer
sample99_4115	*1/*1	*1/*1	*1|*1	*1/*1	*1/*1	*1/*1	Normal Metabolizer
sample100_4116	*1/*1	*1/*1	*1|*1	*1/*1	*1/*1	*1/*1	Normal Metabolizer
sample101_4117	*1/*1	*1/*1	*1|*1	*1/*1	*1/*1	*1/*1	Normal Metabolizer
sample102_4118	*1/*3	*1/*3	*3|*1	*1/*3	*1/*3	*1/*3	Intermediate Metabolizer
sample103_4119	*1/*1	*1/*1	*1|*1	*1/*1	*1/*1	*1/*1	Normal Metabolizer
sample104_4120	*3/*3	*3/*3	*3|*3	*3/*3	*3/*3	*3/*3	Poor Metabolizer
sample105_4121	*1/*3	*1/*1	*3|*1	*1/*3	*1/*3	*1/*3	Intermediate Metabolizer
sample106_4122	*1/*3	*1/*3	*3|*1	*1/*3	*1/*3	*1/*3	Intermediate Metabolizer
sample107_4123	*3/*3	*3/*3	*3|*3	*3/*3	*3/*3	*3/*3	Poor Metabolizer
sample109_4485	*1/*3	*1/*3	*3|*1	*1/*3	*1/*3	*1/*3	Intermediate Metabolizer
sample111_4127	*1/*1	*1/*1	*1|*1	*1/*1	*1/*1	*1/*1	Normal Metabolizer
sample112_4517	*1/*3	*1/*3	*3|*1	*1/*3	*1/*3	*1/*3	Intermediate Metabolizer
sample113_4129	*1/*1	*1/*1	*1|*1	*1/*1	*1/*1	*1/*1	Normal Metabolizer
sample114_4130	*1/*1	*1/*1	*1|*1	*1/*1	*1/*1	*1/*1	Normal Metabolizer
sample115_4131	*1/*1	*1/*1	*1|*1	*1/*1	*1/*1	*1/*1	Normal Metabolizer
sample116_4132	*1/*3	*1/*3	*3|*1	*1/*3	*1/*3	*1/*3	Intermediate Metabolizer
sample117_4133	*3/*3	*3/*3	*3|*3	*3/*3	*3/*3	*3/*3	Poor Metabolizer
sample118_4134	*1/*3	*1/*3	*3|*1	*1/*3	*1/*3	*1/*3	Intermediate Metabolizer
sample119_4135	*3/*3	*3/*3	*3|*3	*3/*3	*3/*3	*3/*3	Poor Metabolizer
sample120_4136	*3/*3	*3/*3	*3|*3	*3/*3	*3/*3	*3/*3	Poor Metabolizer
sample121_4137	*1/*3	*1/*3	*3|*1	*1/*3	*1/*3	*1/*3	Intermediate Metabolizer
FD00825694	*1/*3	not run	*3|*1	*1/*3	*1/*3	*1/*3	Intermediate Metabolizer
FD00825695	*3/*3	not run	*3|*3	*3/*3	*3/*3	*3/*3	Poor Metabolizer
FD00825696	*1/*1	not run	*1|*1	*1/*1	*1/*1	*1/*1	Normal Metabolizer
FD00825698	*1/*1	not run	*1|*1	*1/*1	*1/*1	*1/*1	Normal Metabolizer
FD00825699	*1/*3	not run	*1|*3	*1/*3	*1/*3	*1/*3	Intermediate Metabolizer
FD00825700	*1/*3	not run	*1|*3	*1/*3	*1/*3	*1/*3	Intermediate Metabolizer
FD00825701	*1/*3	not run	*1|*3	*1/*3	*1/*3	*1/*3	Intermediate Metabolizer
FD00825703	*1/*3	not run	*1|*3	*1/*3	*1/*3	*1/*3	Intermediate Metabolizer
FD00825704	*3/*3	not run	*3|*3	*3/*3	*3/*3	*3/*3	Poor Metabolizer
FD00825705	*1/*1	not run	*1|*1	*1/*1	*1/*1	*1/*1	Normal Metabolizer
FD00825710	*1/*1	not run	*1|*1	*1/*1	*1/*1	*1/*1	Normal Metabolizer
FD00825711	*1/*3	not run	*1|*3	*1/*3	*1/*3	*1/*3	Intermediate Metabolizer
FD00825712	*3/*3	not run	*3|*3	*3/*3	*3/*3	*3/*3	Poor Metabolizer
FD00825713	*1/*1	not run	*1|*1	*1/*1	*1/*1	*1/*1	Normal Metabolizer
FD00825714	*1/*1	not run	*1|*1	*1/*1	*1/*1	*1/*1	Normal Metabolizer
FD00825715	*1/*3	not run	*1|*3	*1/*3	*1/*3	*1/*3	Intermediate Metabolizer
FD00825716	*1/*3	not run	*1|*3	*1/*3	*1/*3	*1/*3	Intermediate Metabolizer
FD00825717	*1/*1	not run	*1|*1	*1/*1	*1/*1	*1/*1	Normal Metabolizer
FD00825718	*1/*3	not run	*1|*3	*1/*3	*1/*3	*1/*3	Intermediate Metabolizer
FD00825719	*1/*1	not run	*1|*1	*1/*1	*1/*1	*1/*1	Normal Metabolizer
FD00825720	*1/*1	not run	*1|*1	*1/*1	*1/*1	*1/*1	Normal Metabolizer
FD00825722	*1/*3	not run	*1|*3	*1/*3	*1/*3	*1/*3	Intermediate Metabolizer
FD00825725	*1/*3	not run	*1|*3	*1/*3	*1/*3	*1/*3	Intermediate Metabolizer
FD00825726	*1/*3	not run	*1|*3	*1/*3	*1/*3	*1/*3	Intermediate Metabolizer
FD00825727	*1/*3	not run	*1|*3	*1/*3	*1/*3	*1/*3	Intermediate Metabolizer
FD00825728	*1/*3	not run	*1|*3	*1/*3	*1/*3	*1/*3	Intermediate Metabolizer
FD00825730	*1/*3	not run	*3|*1	*1/*3	*1/*3	*1/*3	Intermediate Metabolizer
FD00825731	*1/*3	not run	*1|*3	*1/*3	*1/*3	*1/*3	Intermediate Metabolizer
FD00825732	*1/*3	not run	*1|*3	*1/*3	*1/*3	*1/*3	Intermediate Metabolizer
FD00825734	*1/*3	not run	*3|*1	*1/*3	*1/*3	*1/*3	Intermediate Metabolizer
FD00825736	*1/*1	not run	*1|*1	*1/*1	*1/*1	*1/*1	Normal Metabolizer
FD00825737	*1/*1	not run	*1|*1	*1/*1	*1/*1	*1/*1	Normal Metabolizer
FD00825738	*1/*1	not run	*1|*1	*1/*1	*1/*1	*1/*1	Normal Metabolizer
FD00825739	*1/*1	not run	*1|*1	*1/*1	*1/*1	*1/*1	Normal Metabolizer
FD00825740	*3/*3	not run	*3|*3	*3/*3	*3/*3	*3/*3	Poor Metabolizer
FD00825741	*1/*1	not run	*1|*1	*1/*1	*1/*1	*1/*1	Normal Metabolizer
FD00825742	*1/*3	not run	*1|*3	*1/*3	*1/*3	*1/*3	Intermediate Metabolizer
FD00825743	*1/*3	not run	*1|*3	*1/*3	*1/*3	*1/*3	Intermediate Metabolizer

## Sheet: CYP2C9_Genotype-Phenotype
CYP2C9 Genotype-Phenotype Results
Diplotypes identified in the study	Activity Score - PharmGKB	No of subjects with genotype	Genotype frequency	Genotype frequency (%)	African American/Afro-Caribbean	American	Central/South Asian	East Asian	European	Latino	Near Eastern	Oceanian	Sub-Saharan African	Phenotype prediction			Phenotype	No of subjects with phenotype	Phenotype frequency (%)		Genotype	Activity Score - PharmGKB	No of subjects with phenotype	Phenotype frequency	Phenotype frequency (%)	Phenotype prediction	African American/Afro-Caribbean	American	Central/South Asian	East Asian	European	Latino	Near Eastern	Oceanian	Sub-Saharan African
*1/*1	2	150	0.326797	32.6797	0.758664	0.831497	0.596168	0.837854	0.628453	0.743422	0.611253	0.912241	0.526366	Normal Metabolizer			Normal Metabolizer	150	32.6797		*1/*1	2	150	0.326797	32.6797	Normal Metabolizer	0.758664	0.831497	0.596168	0.837854	0.628453	0.743422	0.611253	0.912241	0.731144
*1/*2	1.5	1	0.00217865	0.217865	0.0390863	0.060917	0.17573	0.00389146	0.201835	0.1315	0.20292	0.0559906	0.0190296	Intermediate Metabolizer			Intermediate Metabolizer	227	49.4553		*1/*2	1.5	1	0.00217865	0.217865	Intermediate Metabolizer	0.186327	0.105923	0.178856	0.0526581	0.207581	0.164768	0.209707	0.0559906	0.213721
*1/*3	1	226	0.492375	49.2375	0.0235277	0.0548113	0.169649	0.0688644	0.119776	0.0692478	0.129024	0.0297536	0.0161868	Intermediate Metabolizer			Poor Metabolizer	82	17.8649		*1/*3	1	226	0.492375	49.2375	Intermediate Metabolizer	0.0498125	0.0581847	0.183527	0.098926	0.137679	0.0810934	0.149427	0.0306128	0.0497479
*3/*3	0	82	0.178649	17.8649	0.00018241	0.000903274	0.0120691	0.00141502	0.00570702	0.00161256	0.00680867	0.000242611	0.000124444	Poor Metabolizer							*3/*3	0	82	0.178649	17.8649	Poor Metabolizer	0.000485202	0.000903274	0.0121351	0.00287142	0.00577982	0.00174154	0.00706608	0.000242611	0.00039829
																		459
Total no of subjects		459
Total no of subjects with accutrately assigned genotypes		459																			Total		459
Notes: No of subjcets with accurately assigned genotypes were considered when calculating frequencies. Phenotypes, population frequencies were assigned referring data at PharmVar (https://www.pharmvar.org/gene/CYP2C9), PharmGKB (https://www.pharmgkb.org/page/cyp2c9RefMaterials) and CPIC

## Sheet: CYP2C9_Haplotypes
CYP2C9 Haplotype Results
Haplotypes identified in the study	No of Alleles	Allele frequency	Allele frequency (%)	Allele Function	African American/Afro-Caribbean	American	Central/South Asian	East Asian	European	Latino	Near Eastern	Oceanian	Sub-Saharan African
*1	527	0.574074	57.4074	Normal function	0.871013	0.911865	0.772119	0.915344	0.79275	0.862219	0.781827	0.955113	0.725511
*2	1	0.00108932	0.108932	Decreased function	0.0224372	0.0334024	0.113797	0.00212568	0.127301	0.0762566	0.129773	0.029311	0.0131146
*3	390	0.424837	42.4837	Decreased function/ Clinically No function	0.0135059	0.0300545	0.10986	0.0376167	0.0755448	0.0401567	0.0825147	0.015576	0.0111555
Total no of accurately assigned alleles	918
Notes: No of subjcets with accurately assigned genotypes were considered when calculating frequencies. Allele function, population frequencies were assigned referring data at PharmVar (https://www.pharmvar.org/gene/CYP2C9), PharmGKB (https://www.pharmgkb.org/page/cyp2c9RefMaterials) and CPIC

## Sheet: CYP2C19_Consensus_Results
CYP2C19 Consensus Star Allele Results
Notes:
Allele	Other Name
CYP2C19*38		Reference	Normal Function
CYP2C19*38.001	CYP2C19*1A	Reference	Normal Function
CYP2C19*1			Normal Function	rs17885098
CYP2C19*1.002	CYP2C19*1B		Normal Function	rs17885098, rs3758581
According to allele definitions, *1 in Aldy considered as 1A/*38 and 1B as *1; However the function remains the same
sampleID	Aldy_genotype	Stargazer_genotype	PGxPOP_genotype	StellarPGx_genotype	PyPGx_genotype	Consensus_genotype	Predicted_phenotype
20201015-0005	*2/*2	*2/*2	*2|*2	*2/*2	*2/*2	*2/*2	Poor Metabolizer
20201015-0006	*1B/*2	*1/*2	*2|*1	*1/*2	*1/*2	*1/*2	Intermediate Metabolizer
20201015-0007	*2/*2	*2/*2	*2|*2	*2/*2	*2/*2	*2/*2	Poor Metabolizer
20201015-0008	*1/*1B	*1/*1	*1|*1	*1/*38	*1/*38	*1/*38	Normal Metabolizer
20201015-0009	*1/*2	*1/*2	*2|*1	*2/*38	*2/*38	*2/*38	Intermediate Metabolizer
20201015-0010	*1/*2	*1/*2	*2|*1	*2/*38	*2/*38	*2/*38	Intermediate Metabolizer
20201015-0011	*1/*1B	*1/*1	*1|*1	*1/*38	*1/*38	*1/*38	Normal Metabolizer
20201015-0012	*1/*3	*1/*3	*3|*1	*3/*38	*3/*38	*3/*38	Intermediate Metabolizer
20201015-0013	*1/*1B	*1/*1	*1|*1	*1/*38	*1/*38	*1/*38	Normal Metabolizer
20201015-0014	*1B/*3	*1/*3	*3|*1	*1/*3	*1/*3	*1/*3	Intermediate Metabolizer
20201015-0015	*1/*2	*1/*2	*2|*1	*2/*38	*2/*38	*2/*38	Intermediate Metabolizer
20201015-0016	*1/*2	*1/*2	*2|*1	*2/*38	*2/*38	*2/*38	Intermediate Metabolizer
20201015-0017	*1B/*2	*1/*35	*2|*1	*1/*2	*1/*2	*1/*2	Intermediate Metabolizer
20201015-0018	*1/*1	*1/*1	*1|*1	*38/*38	*38/*38	*38/*38	Normal Metabolizer
20201015-0019	*1/*1B	*1/*1	*1|*1	*1/*38	*1/*38	*1/*38	Normal Metabolizer
20201015-0020	*1B/*3	*1/*3	*3|*1	*1/*3	*1/*3	*1/*3	Intermediate Metabolizer
20201015-0021	*2/*2	*2/*2	*2|*2	*2/*2	*2/*2	*2/*2	Poor Metabolizer
20201015-0022	*1B/*2	*1/*2	*2|*1	*1/*2	*1/*2	*1/*2	Intermediate Metabolizer
20201015-0023	*2/*3	*2/*3	*2|*3	*2/*3	*2/*3	*2/*3	Poor Metabolizer
20201015-0024	*1B/*2	*1/*35	*2|*1	*1/*2	*1/*2	*1/*2	Intermediate Metabolizer
20201015-0025	*1B/*1B	*1/*1	*1|*1	*1/*1	*1/*1	*1/*1	Normal Metabolizer
20201015-0026	*1/*1B	*1/*1	*1|*1	*1/*38	*1/*38	*1/*38	Normal Metabolizer
20201015-0027	*1/*1B	*1/*1	*1|*1	*1/*38	*1/*38	*1/*38	Normal Metabolizer
20201015-0028	*1/*3	*1/*3	*3|*1	*3/*38	*3/*38	*3/*38	Intermediate Metabolizer
20201015-0029	*2/*2	*2/*2	*2|*2	*2/*2	*2/*2	*2/*2	Poor Metabolizer
20201015-0030	*1B/*3	*1/*3	*3|*1	*1/*3	*1/*3	*1/*3	Intermediate Metabolizer
20201015-0031	*1/*1B	*1/*1	*1|*1	*1/*38	*1/*38	*1/*38	Normal Metabolizer
20201015-0032	*1/*2	*1/*2	*2|*1	*2/*38	*2/*38	*2/*38	Intermediate Metabolizer
20201015-0033	*1B/*1B	*1/*1	*1|*1	*1/*1	*1/*1	*1/*1	Normal Metabolizer
20201015-0034	*1/*2	*1/*2	*2|*1	*2/*38	*2/*38	*2/*38	Intermediate Metabolizer
20201015-0035	*1/*1	*1/*1	*1|*1	*38/*38	*38/*38	*38/*38	Normal Metabolizer
20201015-0036	*2/*3	*2/*3	*2|*3	*2/*3	*2/*3	*2/*3	Poor Metabolizer
20201015-0037	*2/*2	*2/*2	*2|*2	*2/*2	*2/*2	*2/*2	Poor Metabolizer
20201015-0038	*1/*2	*1/*2	*2|*1	*2/*38	*2/*38	*2/*38	Intermediate Metabolizer
20201015-0039	*1B/*2	*1/*2	*2|*1	*1/*2	*1/*2	*1/*2	Intermediate Metabolizer
20201015-0040	*2/*2	*2/*2	*2|*2	*2/*2	*2/*2	*2/*2	Poor Metabolizer
20201015-0041	*1/*3	*1/*3	*3|*1	*3/*38	*3/*38	*3/*38	Intermediate Metabolizer
20201015-0042	*1/*2	*1/*2	*2|*1	*2/*38	*2/*38	*2/*38	Intermediate Metabolizer
20201015-0043	*1/*1B	*1/*1	*1|*1	*1/*38	*1/*38	*1/*38	Normal Metabolizer
20201015-0044	*1/*1	*1/*1	*1|*1	*38/*38	*38/*38	*38/*38	Normal Metabolizer
20201015-0045	*1B/*2	*1/*2	*2|*1	*1/*2	*1/*2	*1/*2	Intermediate Metabolizer
20201015-0046	*1/*3	*1/*3	*3|*1	*3/*38	*3/*38	*3/*38	Intermediate Metabolizer
20201015-0047	*1/*1B	*1/*1	*1|*1	*1/*38	*1/*38	*1/*38	Normal Metabolizer
20201015-0048	*1/*1B	*1/*1	*1|*1	*1/*38	*1/*38	*1/*38	Normal Metabolizer
20201015-0049	*1/*2	*1/*2	*2|*1	*2/*38	*2/*38	*2/*38	Intermediate Metabolizer
20201015-0050	*1/*1	*1/*1	*1|*1	*38/*38	*38/*38	*38/*38	Normal Metabolizer
20201015-0051	*1B/*3	*1/*3	*3|*1	*1/*3	*1/*3	*1/*3	Intermediate Metabolizer
20201015-0052	*1/*1	*1/*1	*1|*1	*38/*38	*38/*38	*38/*38	Normal Metabolizer
20201015-0053	*1B/*2	*1/*2	*2|*1	*1/*2	*1/*2	*1/*2	Intermediate Metabolizer
20201015-0054	*1/*1	*1/*1	*1|*1	*38/*38	*38/*38	*38/*38	Normal Metabolizer
20201015-0055	*1B/*2	*1/*2	*2|*1	*1/*2	*1/*2	*1/*2	Intermediate Metabolizer
20201015-0056	*1/*1	*1/*1	*1|*1	*38/*38	*38/*38	*38/*38	Normal Metabolizer
20201015-0057	*1/*3	*1/*3	*3|*1	*3/*38	*3/*38	*3/*38	Intermediate Metabolizer
20201015-0058	*2/*3	*2/*3	*2|*3	*2/*3	*2/*3	*2/*3	Poor Metabolizer
20201015-0060	*1B/*1B	*1/*1	*1|*1	*1/*1	*1/*1	*1/*1	Normal Metabolizer
20201015-0061	*2/*2	*2/*2	*2|*2	*2/*2	*2/*2	*2/*2	Poor Metabolizer
20201015-0062	*1/*1	*1/*1	*1|*1	*38/*38	*38/*38	*38/*38	Normal Metabolizer
20201015-0063	*1/*3	*1/*3	*3|*1	*3/*38	*3/*38	*3/*38	Intermediate Metabolizer
20201015-0064	*2/*2	*2/*2	*2|*2	*2/*2	*2/*2	*2/*2	Poor Metabolizer
20201015-0065	*1/*17	*1/*17	*1|*17	*17/*38	*17/*38	*17/*38	Rapid Metabolizer
20201015-0066	*2/*2	*2/*2	*2|*2	*2/*2	*2/*2	*2/*2	Poor Metabolizer
20201015-0067	*3/*3	*3/*3	*3|*3	*3/*3	*3/*3	*3/*3	Poor Metabolizer
20201015-0068	*1/*2	*1/*2	*2|*1	*2/*38	*2/*38	*2/*38	Intermediate Metabolizer
20201015-0069	*1/*1	*1/*1	*1|*1	*38/*38	*38/*38	*38/*38	Normal Metabolizer
20201015-0070	*1/*2	*1/*2	*2|*1	*2/*38	*2/*38	*2/*38	Intermediate Metabolizer
20201015-0071	*1/*1B	*1/*1	*1|*1	*1/*38	*1/*38	*1/*38	Normal Metabolizer
20201015-0072	*1/*2	*1/*2	*2|*1	*2/*38	*2/*38	*2/*38	Intermediate Metabolizer
20201015-0073	*1/*1	*1/*1	*1|*1	*38/*38	*38/*38	*38/*38	Normal Metabolizer
20201015-0074	*1/*1B	*1/*1	*1|*1	*1/*38	*1/*38	*1/*38	Normal Metabolizer
20201015-0076	*1/*2	*1/*2	*2|*1	*2/*38	*2/*38	*2/*38	Intermediate Metabolizer
20201015-0077	*3/*3	*3/*3	*3|*3	*3/*3	*3/*3	*3/*3	Poor Metabolizer
20201015-0078	*1/*1	*1/*1	*1|*1	*38/*38	*38/*38	*38/*38	Normal Metabolizer
20201015-0079	*1/*1B	*1/*1	*1|*1	*1/*38	*1/*38	*1/*38	Normal Metabolizer
20201015-0080	*1/*1	*1/*1	*1|*1	*38/*38	*38/*38	*38/*38	Normal Metabolizer
20201015-0081	*1/*2	*1/*2	*2|*1	*2/*38	*2/*38	*2/*38	Intermediate Metabolizer
20201015-0082	*1/*3	*1/*3	*3|*1	*3/*38	*3/*38	*3/*38	Intermediate Metabolizer
20201015-0083	*1B/*2	*1/*2	*2|*1	*1/*2	*1/*2	*1/*2	Intermediate Metabolizer
20201015-0084	*1/*1	*1/*1	*1|*1	*38/*38	*38/*38	*38/*38	Normal Metabolizer
20201015-0085	*1/*3	*1/*3	*3|*1	*3/*38	*3/*38	*3/*38	Intermediate Metabolizer
20201015-0086	*1/*1	*1/*1	*1|*1	*38/*38	*38/*38	*38/*38	Normal Metabolizer
20201015-0087	*1/*1B	*1/*1	*1|*1	*1/*38	*1/*38	*1/*38	Normal Metabolizer
20201015-0088	*1/*1	*1/*1	*1|*1	*38/*38	*38/*38	*38/*38	Normal Metabolizer
20201015-0089	*1/*2	*1/*2	*2|*1	*2/*38	*2/*38	*2/*38	Intermediate Metabolizer
20201015-0090	*1/*3	*1/*3	*3|*1	*3/*38	*3/*38	*3/*38	Intermediate Metabolizer
20201015-0091	*1/*1	*1/*1	*1|*1	*38/*38	*38/*38	*38/*38	Normal Metabolizer
20201015-0092	*2/*2	*2/*2	*2|*2	*2/*2	*2/*2	*2/*2	Poor Metabolizer
20201015-0093	*1/*2	*1/*2	*2|*1	*2/*38	*2/*38	*2/*38	Intermediate Metabolizer
20201015-0094	*1/*2	*1/*2	*2|*1	*2/*38	*2/*38	*2/*38	Intermediate Metabolizer
20201015-0095	*1/*1B	*1/*1	*1|*1	*38/*1x2	*1/*38	*1/*38	Normal Metabolizer
20201015-0096	*1/*1B	*1/*1	*1|*1	*1/*38	*1/*38	*1/*38	Normal Metabolizer
20201015-0097	*1/*1	*1/*1	*1|*1	*38/*38	*38/*38	*38/*38	Normal Metabolizer
20201015-0098	*2/*2	*2/*2	*2|*2	*2/*2	*2/*2	*2/*2	Poor Metabolizer
20201015-0099	*1/*3	*1/*3	*3|*1	*3/*38	*3/*38	*3/*38	Intermediate Metabolizer
20201015-0100	*1/*2	*1/*2	*2|*1	*2/*38	*2/*38	*2/*38	Intermediate Metabolizer
20201015-0101	*1/*2	*1/*2	*2|*1	*2/*38	*2/*38	*2/*38	Intermediate Metabolizer
20201015-0102	*1/*2	*1/*2	*2|*1	*2/*38	*2/*38	*2/*38	Intermediate Metabolizer
20201015-0103	*1/*2	*1/*2	*2|*1	*2/*38	*2/*38	*2/*38	Intermediate Metabolizer
20201015-0104	*1/*1B	*1/*1	*1|*1	*1/*38	*1/*38	*1/*38	Normal Metabolizer
20201015-0106	*2/*3	*2/*3	*3|*2	*2/*3	*2/*3	*2/*3	Poor Metabolizer
20201015-0107	*1/*2	*1/*2	*2|*1	*2/*38	*2/*38	*2/*38	Intermediate Metabolizer
20201015-0108	*1/*3	*1/*3	*3|*1	*3/*38	*3/*38	*3/*38	Intermediate Metabolizer
20201015-0109	*1/*1	*1/*1	*1|*1	*38/*38	*38/*38	*38/*38	Normal Metabolizer
20201015-0110	*1/*3	*1/*3	*3|*1	*3/*38	*3/*38	*3/*38	Intermediate Metabolizer
20201015-0111	*1B/*2	*1/*35	*2|*1	*1/*2	*1/*2	*1/*2	Intermediate Metabolizer
20201015-0112	*1/*1	*1/*1	*1|*1	*38/*38	*38/*38	*38/*38	Normal Metabolizer
20201015-0113	*1/*1B	*1/*1	*1|*1	*1/*38	*1/*38	*1/*38	Normal Metabolizer
20201015-0114	*1/*1B	*1/*1	*1|*1	*1/*38	*1/*38	*1/*38	Normal Metabolizer
20201015-0115	*1/*2	*1/*2	*2|*1	*2/*38	*2/*38	*2/*38	Intermediate Metabolizer
20201015-0116	*3/*3	*3/*3	*3|*3	*3/*3	*3/*3	*3/*3	Poor Metabolizer
20201015-0117	*1/*2	*1/*2	*2|*1	*2/*38	*2/*38	*2/*38	Intermediate Metabolizer
20201015-0118	*1B/*2	*1/*2	*2|*1	*1/*2	*1/*2	*1/*2	Intermediate Metabolizer
20201015-0119	*1/*2	*1/*2	*2|*1	*2/*38	*2/*38	*2/*38	Intermediate Metabolizer
20201015-0120	*2/*2	*2/*2	*2|*2	*2/*2	*2/*2	*2/*2	Poor Metabolizer
20201015-0121	*1/*1	*1/*1	*1|*1	*38/*38	*38/*38	*38/*38	Normal Metabolizer
20201015-0122	*1/*1	*1/*1	*1|*1	*38/*38	*38/*38	*38/*38	Normal Metabolizer
20201015-0123	*1/*2	*1/*2	*2|*1	*2/*38	*2/*38	*2/*38	Intermediate Metabolizer
20201015-0124	*1/*1	*1/*1	*1|*1	*38/*38	*38/*38	*38/*38	Normal Metabolizer
20201015-0125	*1/*1B	*1/*1	*1|*1	*1/*38	*1/*38	*1/*38	Normal Metabolizer
20201015-0126	*2/*2	*2/*2	*2|*2	*2/*2	*2/*2	*2/*2	Poor Metabolizer
20201015-0127	*1/*1B	*1/*1	*1|*1	*1/*38x2	*1/*38	*1/*38	Normal Metabolizer
20201015-0128	*1/*2	*1/*2	*2|*1	*2/*38	*2/*38	*2/*38	Intermediate Metabolizer
20201015-0129	*1/*1	*1/*1	*1|*1	*38/*38	*38/*38	*38/*38	Normal Metabolizer
20201015-0130	*1/*1	*1/*1	*1|*1	*38/*38	*38/*38	*38/*38	Normal Metabolizer
20201015-0131	*1B/*1B	*1/*1	*1|*1	*1/*1	*1/*1	*1/*1	Normal Metabolizer
20201015-0132	*1/*1B	*1/*1	*1|*1	*1/*38	*1/*38	*1/*38	Normal Metabolizer
20201015-0133	*1/*2	*1/*2	*2|*1	*2/*38	*2/*38	*2/*38	Intermediate Metabolizer
20201015-0134	*1/*2	*1/*2	*2|*1	*2/*38	*2/*38	*2/*38	Intermediate Metabolizer
20201015-0135	*1/*3	*1/*3	*3|*1	*3/*38	*3/*38	*3/*38	Intermediate Metabolizer
20201015-0136	*2/*2	*2/*2	*2|*2	*2/*2	*2/*2	*2/*2	Poor Metabolizer
20201015-0137	*1B/*1B	*1/*1	*1|*1	*1/*1	*1/*1	*1/*1	Normal Metabolizer
20201015-0138	*1/*1B	*1/*1	*1|*1	*1/*38	*1/*38	*1/*38	Normal Metabolizer
20201015-0139	*1/*2	*1/*2	*2|*1	*2/*38	*2/*38	*2/*38	Intermediate Metabolizer
20201015-0140	*1/*1B	*1/*1	*1|*1	*1/*38	*1/*38	*1/*38	Normal Metabolizer
20201015-0141	*1/*2	*1/*2	*2|*1	*2/*38	*2/*38	*2/*38	Intermediate Metabolizer
20201015-0142	*1B/*1B	*1/*1	*1|*1	*1/*1	*1/*1	*1/*1	Normal Metabolizer
20201015-0143	*1/*2	*1/*2	*1|*2	*2/*38	*2/*38	*2/*38	Intermediate Metabolizer
20201015-0144	*1/*2	*1/*2	*2|*1	*2/*38	*2/*38	*2/*38	Intermediate Metabolizer
20201015-0145	*1/*1	*1/*1	*1|*1	*38/*38	*38/*38	*38/*38	Normal Metabolizer
20201015-0146	*2/*2	*2/*2	*2|*2	*2/*2	*2/*2	*2/*2	Poor Metabolizer
20201015-0147	*2/*2	*2/*2	*2|*2	*2/*2	*2/*2	*2/*2	Poor Metabolizer
20201015-0148	*1/*3	*1/*3	*3|*1	*3/*38	*3/*38	*3/*38	Intermediate Metabolizer
20201015-0149	*1/*3	*1/*3	*1|*3	*3/*38	*3/*38	*3/*38	Intermediate Metabolizer
20201015-0150	*1B/*2	*1/*2	*2|*1	*1/*2	*1/*2	*1/*2	Intermediate Metabolizer
20201015-0151	*1/*2	*1/*2	*2|*1	*2/*38	*2/*38	*2/*38	Intermediate Metabolizer
20201015-0152	*1B/*2	*1/*2	*2|*1	*1/*2	*1/*2	*1/*2	Intermediate Metabolizer
20201015-0153	*1/*1	*1/*1	*1|*1	*38/*38	*38/*38	*38/*38	Normal Metabolizer
20201015-0154	*1/*1	*1/*1	*1|*1	*38/*38	*38/*38	*38/*38	Normal Metabolizer
20201015-0155	*1/*1B	*1/*1	*1|*1	*1/*38	*1/*38	*1/*38	Normal Metabolizer
20201015-0156	*1/*1	*1/*1	*1|*1	*38/*38	*38/*38	*38/*38	Normal Metabolizer
20201015-0157	*1B/*3	*1/*3	*3|*1	*1/*3	*1/*3	*1/*3	Intermediate Metabolizer
20201015-0158	*1/*2	*1/*2	*2|*1	*2/*38	*2/*38	*2/*38	Intermediate Metabolizer
20201015-0159	*1/*1	*1/*1	*1|*1	*38/*38	*38/*38	*38/*38	Normal Metabolizer
20201015-0160	*1B/*1B	*1/*1	*1|*1	*1/*1	*1/*1	*1/*1	Normal Metabolizer
20201015-0161	*1/*1B	*1/*1x2	*1|*1	*1/*38x2	*1/*38	*1/*38	Normal Metabolizer
20201015-0162	*1B/*2	*1/*35	*2|*1	*1/*2	*1/*2	*1/*2	Intermediate Metabolizer
20201015-0163	*1/*3	*1/*3	*3|*1	*3/*38	*3/*38	*3/*38	Intermediate Metabolizer
20201015-0164	*1/*1B	*1/*1	*1|*1	*1/*38	*1/*38	*1/*38	Normal Metabolizer
20201015-0165	*1/*3	*1/*3	*3|*1	*3/*38	*3/*38	*3/*38	Intermediate Metabolizer
20201015-0166	*1/*2	*1/*2	*2|*1	*2/*38	*2/*38	*2/*38	Intermediate Metabolizer
20201015-0167	*1B/*1B	*1/*1	*1|*1	*1/*1	*1/*1	*1/*1	Normal Metabolizer
20201015-0168	*1B/*3	*1/*3	*3|*1	*1/*3	*1/*3	*1/*3	Intermediate Metabolizer
20201015-0169	*1/*1	*1/*1	*1|*1	*38/*38	*38/*38	*38/*38	Normal Metabolizer
20201015-0170	*1B/*3	*1/*3	*3|*1	*1/*3	*1/*3	*1/*3	Intermediate Metabolizer
20201015-0171	*2/*2	*2/*2	*2|*2	*2/*2	*2/*2	*2/*2	Poor Metabolizer
20201015-0172	*1/*2	*1/*2	*2|*1	*2/*38	*2/*38	*2/*38	Intermediate Metabolizer
20201015-0173	*1/*2C	*1/*2	*2|*1	*2/*38	*2/*38	*2/*38	Intermediate Metabolizer
20201015-0174	*1/*1B	*1/*1	*1|*1	*1/*38	*1/*38	*1/*38	Normal Metabolizer
20201015-0175	*1/*1B	*1/*1	*1|*1	*1/*38	*1/*38	*1/*38	Normal Metabolizer
20201015-0176	*1/*2	*1/*2	*2|*1	*2/*38	*2/*38	*2/*38	Intermediate Metabolizer
20201015-0177	*1/*1	*1/*1	*1|*1	*38/*38	*38/*38	*38/*38	Normal Metabolizer
20201015-0178	*1/*2	*1/*2	*2|*1	*2/*38	*2/*38	*2/*38	Intermediate Metabolizer
20201015-0179	*1B/*3	*1/*3	*3|*1	*1/*3	*1/*3	*1/*3	Intermediate Metabolizer
20201015-0180	*1/*3	*1/*3	*3|*1	*3/*38	*3/*38	*3/*38	Intermediate Metabolizer
20201015-0181	*2/*2	*2/*2	*2|*2	*2/*2	*2/*2	*2/*2	Poor Metabolizer
20201015-0182	*1/*3	*1/*3	*1|*3	*3/*38	*3/*38	*3/*38	Intermediate Metabolizer
20201015-0183	*1B/*3	*1/*3	*3|*1	*1/*3	*1/*3	*1/*3	Intermediate Metabolizer
20201015-0184	*1B/*2	*1/*2	*2|*1	*1/*2	*1/*2	*1/*2	Intermediate Metabolizer
20201015-0185	*1B/*1B	*1/*1	*1|*1	*1/*1	*1/*1	*1/*1	Normal Metabolizer
20201015-0186	*1/*1	*1/*1	*1|*1	*38/*38	*38/*38	*38/*38	Normal Metabolizer
20201015-0187	*1/*1	*1/*1	*1|*1	*38/*38	*38/*38	*38/*38	Normal Metabolizer
20201015-0188	*1/*1	*1/*1	*1|*1	*38/*38	*38/*38	*38/*38	Normal Metabolizer
20201015-0189	*1/*2	*1/*2	*2|*1	*2/*38	*2/*38	*2/*38	Intermediate Metabolizer
20201015-0190	*1/*2	*1/*2	*2|*1	*2/*38	*2/*38	*2/*38	Intermediate Metabolizer
20201015-0191	*1B/*2	*1/*35	*2|*1	*1/*2	*1/*2	*1/*2	Intermediate Metabolizer
20201015-0192	*2/*2	*2/*2	*2|*2	*2/*2	*2/*2	*2/*2	Poor Metabolizer
20201015-0193	*1/*1B	*1/*1	*1|*1	*1/*38	*1/*38	*1/*38	Normal Metabolizer
20201015-0194	*1/*1	*1/*1	*1|*1	*38/*38	*38/*38	*38/*38	Normal Metabolizer
20201015-0195	*2/*3	*2/*3	*2|*3	*2/*3	*2/*3	*2/*3	Poor Metabolizer
20201015-0196	*2/*2	*2/*2	*2|*2	*2/*2	*2/*2	*2/*2	Poor Metabolizer
20201015-0197	*1/*1B	*1/*1	*1|*1	*1/*38	*1/*38	*1/*38	Normal Metabolizer
20201015-0198	*1B/*2	*1/*2	*2|*1	*1/*2	*1/*2	*1/*2	Intermediate Metabolizer
20201015-0199	*1/*2	*1/*2	*2|*1	*2/*38	*2/*38	*2/*38	Intermediate Metabolizer
20201015-0200	*1/*1	*1/*1	*1|*1	*38/*38	*38/*38	*38/*38	Normal Metabolizer
20201015-0201	*1/*3	*1/*3	*3|*1	*3/*38	*3/*38	*3/*38	Intermediate Metabolizer
20201015-0202	*1+rs4244285/*1B	*1/*2	*35|*1+chr10.g.94781859G>A	[*2/*38]	*1/*2	*1/*2	Intermediate Metabolizer
20201015-0203	*1B/*2	*1/*35	*1+chr10.g.94781859G>A|*35	*1/*2	*1/*2	*1/*2	Intermediate Metabolizer
20201015-0204	*1B/*3	*1/*3	*3|*1	*1/*3	*1/*3	*1/*3	Intermediate Metabolizer
20201015-0205	*1/*1B	*1/*1	*1|*1	*1/*38	*1/*38	*1/*38	Normal Metabolizer
20201015-0206	*1/*1	*1/*1	*1|*1	*38/*38	*38/*38	*38/*38	Normal Metabolizer
20201015-0207	*2/*2	*2/*2	*2|*2	*2/*2	*2/*2	*2/*2	Poor Metabolizer
20201015-0208	*1/*3	*1/*3	*3|*1	*3/*38	*3/*38	*3/*38	Intermediate Metabolizer
20201015-0209	*1/*3	*1/*3	*3|*1	*3/*38	*3/*38	*3/*38	Intermediate Metabolizer
20201015-0211	*1B/*3	*1/*3	*3|*1	*1/*3	*1/*3	*1/*3	Intermediate Metabolizer
20201015-0212	*1/*1	*1/*1	*1|*1	*38/*38	*38/*38	*38/*38	Normal Metabolizer
20201015-0213	*1/*1B	*1/*1	*1|*1	*1/*38	*1/*38	*1/*38	Normal Metabolizer
20201015-0214	*1/*2	*1/*2	*2|*1	*2/*38	*2/*38	*2/*38	Intermediate Metabolizer
20201015-0215	*1/*2	*1/*2	*2|*1	*2/*38	*2/*38	*2/*38	Intermediate Metabolizer
20201015-0216	*1/*2	*1/*2	*2|*1	*2/*38	*2/*38	*2/*38	Intermediate Metabolizer
20201015-0217	*1/*3	*1/*3	*3|*1	*3/*38	*3/*38	*3/*38	Intermediate Metabolizer
20201015-0218	*3/*35	*2/*3	*3|*2	*2/*3	*2/*3	*2/*3	Poor Metabolizer
20201015-0219	*1/*2	*1/*2	*2|*1	*2/*38	*2/*38	*2/*38	Intermediate Metabolizer
20201015-0220	*1/*1	*1/*1	*1|*1	*38/*38	*38/*38	*38/*38	Normal Metabolizer
20201015-0221	*3/*3	*3/*3	*3|*3	*3/*3	*3/*3	*3/*3	Poor Metabolizer
20201015-0222	*1/*1B	*1/*1	*1|*1	*1/*38	*1/*38	*1/*38	Normal Metabolizer
20201015-0223	*3/*17	*3/*17	*3|*17	*17/*3	*3/*17	*3/*17	Intermediate Metabolizer
20201015-0224	*1B/*1B	*1/*1	*1|*1	*1/*1	*1/*1	*1/*1	Normal Metabolizer
20201015-0225	*1/*1	*1/*1	*1|*1	*38/*38	*38/*38	*38/*38	Normal Metabolizer
20201015-0226	*1B/*2	*1/*35	*2|*1	*1/*2	*1/*2	*1/*2	Intermediate Metabolizer
20201015-0227	*1/*1	*1/*1	*1|*1	*38/*38	*38/*38	*38/*38	Normal Metabolizer
20201015-0228	*1/*1	*1/*1x2	*1|*1	*38/*38	*38/*38	*38/*38	Normal Metabolizer
20201015-0229	*1B/*2	*1/*35x2	*2|*1	*1/*2	*1/*2	*1/*2	Intermediate Metabolizer
20201015-0230	*1/*2	*1/*2	*2|*1	*2/*38	*2/*38	*2/*38	Intermediate Metabolizer
20201015-0231	*1/*1	*1/*1	*1|*1	*38/*38	*38/*38	*38/*38	Normal Metabolizer
20201015-0232	*1B/*3	*1/*3	*3|*1	*1/*3	*1/*3	*1/*3	Intermediate Metabolizer
20201015-0233	*2/*2	*2/*2	*2|*2	*2/*2	*2/*2	*2/*2	Poor Metabolizer
20201015-0234	*1B/*2	*1/*35	*2|*1	*1/*2	*1/*2	*1/*2	Intermediate Metabolizer
20201015-0235	*1/*1	*1/*1	*1|*1	*38/*38	*38/*38	*38/*38	Normal Metabolizer
20201015-0236	*1/*3	*1/*3	*3|*1	*3/*38	*3/*38	*3/*38	Intermediate Metabolizer
20201015-0237	*1/*1	*1/*1	*1|*1	*38/*38	*38/*38	*38/*38	Normal Metabolizer
20201015-0239	*1B/*2	*1/*35	*2|*1	*1/*2	*1/*2	*1/*2	Intermediate Metabolizer
20201015-0240	*1B/*2	*1/*2	*2|*1	*1/*2	*1/*2	*1/*2	Intermediate Metabolizer
20201015-0241	*1/*2	*1/*2	*2|*1	*2/*38	*2/*38	*2/*38	Intermediate Metabolizer
20201015-0242	*1/*1B	*1/*1	*1|*1	*1/*38	*1/*38	*1/*38	Normal Metabolizer
20201015-0243	*1/*1B	*1/*1	*1|*1	*1/*38	*1/*38	*1/*38	Normal Metabolizer
20201015-0244	*2/*3	*2/*3	*2|*3	*2/*3	*2/*3	*2/*3	Poor Metabolizer
20201015-0245	*1/*1B	*1/*1x2	*1|*1	*1/*38	*1/*38	*1/*38	Normal Metabolizer
20201015-0246	*1B/*3	*1/*3	*3|*1	*1/*3	*1/*3	*1/*3	Intermediate Metabolizer
20201015-0247	*1/*1	*1/*1	*1|*1	*38/*38	*38/*38	*38/*38	Normal Metabolizer
20201015-0248	*1/*1	*1/*1	*1|*1	*38/*38	*38/*38	*38/*38	Normal Metabolizer
20201015-0249	*2/*2	*2/*2	*2|*2	*2/*2	*2/*2	*2/*2	Poor Metabolizer
20201015-0250	*1/*1B	*1/*1	*1|*1	*1/*38	*1/*38	*1/*38	Normal Metabolizer
20201015-0251	*1/*2	*1/*2	*2|*1	*2/*38	*2/*38	*2/*38	Intermediate Metabolizer
20201015-0252	*1/*2	*1/*2	*2|*1	*2/*38	*2/*38	*2/*38	Intermediate Metabolizer
20201015-0253	*1/*3	*1/*3	*3|*1	*3/*38	*3/*38	*3/*38	Intermediate Metabolizer
20201015-0254	*1/*1B	*1/*1	*1|*1	*1/*38	*1/*38	*1/*38	Normal Metabolizer
20201015-0255	*1/*1B	*1/*1	*1|*1	*1/*38	*1/*38	*1/*38	Normal Metabolizer
20201015-0256	*1/*1B	*1/*1	*1|*1	*1/*38	*1/*38	*1/*38	Normal Metabolizer
20201015-0257	*1/*1B	*1/*1x2	*1|*1	*1/*38x2	*1/*38	*1/*38	Normal Metabolizer
20201015-0258	*2/*2	*2/*2	*2|*2	*2/*2	*2/*2	*2/*2	Poor Metabolizer
20201015-0259	*1/*1B	*1/*1	*1|*1	*1/*38	*1/*38	*1/*38	Normal Metabolizer
20201015-0260	*1/*2	*1/*2	*2|*1	*2/*38	*2/*38	*2/*38	Intermediate Metabolizer
20201015-0262	*1/*1B	*1/*1	*1|*1	*1/*38	*1/*38	*1/*38	Normal Metabolizer
20201015-0263	*1/*1B	*1/*1	*1|*1	*1/*38	*1/*38	*1/*38	Normal Metabolizer
20201015-0264	*2/*3	*2/*3	*2|*3	*2/*3	*2/*3	*2/*3	Poor Metabolizer
20201015-0265	*1/*1B	*1/*1	*1|*1	*1/*38	*1/*38	*1/*38	Normal Metabolizer
20201015-0266	*1/*3	*1/*3	*3|*1	*3/*38	*3/*38	*3/*38	Intermediate Metabolizer
20201015-0267	*2/*3	*2/*3	*3|*2	*2/*3	*2/*3	*2/*3	Poor Metabolizer
20201015-0268	*1B/*3	*1/*3	*3|*1	*1/*3	*1/*3	*1/*3	Intermediate Metabolizer
20201015-0269	*1/*2	*1/*2	*2|*1	*2/*38	*2/*38	*2/*38	Intermediate Metabolizer
20201015-0270	*1/*1	*1/*1	*1|*1	*38/*38	*38/*38	*38/*38	Normal Metabolizer
20201015-0271	*1B/*2	*1/*35	*2|*1	*1/*2	*1/*2	*1/*2	Intermediate Metabolizer
20201015-0272	*1/*3	*1/*3	*3|*1	*3/*38	*3/*38	*3/*38	Intermediate Metabolizer
20201015-0273	*1/*1	*1/*1	*1|*1	*38/*38	*38/*38	*38/*38	Normal Metabolizer
20201015-0274	*1/*1	*1/*1	*1|*1	*38/*38	*38/*38	*38/*38	Normal Metabolizer
20201015-0275	*1/*2	*1/*2	*2|*1	*2/*38	*2/*38	*2/*38	Intermediate Metabolizer
20201015-0276	*1B/*1B	*1/*1	*1|*1	*1/*1	*1/*1	*1/*1	Normal Metabolizer
20201015-0277	*1B/*3	*1/*3	*3|*1	*1/*3	*1/*3	*1/*3	Intermediate Metabolizer
20201015-0278	*1/*2	*1/*2	*2|*1	*2/*38	*2/*38	*2/*38	Intermediate Metabolizer
20201015-0279	*1/*1B	*1/*1	*1|*1	*1/*38	*1/*38	*1/*38	Normal Metabolizer
20201015-0280	*1/*1	*1/*1	*1|*1	*38/*38	*38/*38	*38/*38	Normal Metabolizer
20201015-0281	*1/*1	*1/*1	*1|*1	*38/*38	*38/*38	*38/*38	Normal Metabolizer
20201015-0282	*1/*3	*1/*3	*3|*1	*3/*38	*3/*38	*3/*38	Intermediate Metabolizer
20210224-0027	*1B/*1B	*1/*1	*1|*1	*1/*1	*1/*1	*1/*1	Normal Metabolizer
FD03058_408	*1B/*2	*1/*2	*2|*1	*1/*2	*1/*2	*1/*2	Intermediate Metabolizer
FD03058_409	*1/*3	*1/*3	*3|*1	*3/*38	*3/*38	*3/*38	Intermediate Metabolizer
FD03058_416	*1B/*3	*1/*3	*3|*1	*1/*3	*1/*3	*1/*3	Intermediate Metabolizer
FD03058_417	*1/*3	*1/*3	*3|*1	*3/*38	*3/*38	*3/*38	Intermediate Metabolizer
FD03058_424	*1/*2	*1/*2	*2|*1	*2/*38	*2/*38	*2/*38	Intermediate Metabolizer
FD03058_425	*1B/*2	*1/*2	*2|*1	*1/*2	*1/*2	*1/*2	Intermediate Metabolizer
FD03058_431	*2/*30+rs3758581	*2/*30	*2|*30	[*2/*30]	*2/*30	*2/*30	Indeterminate
FD03058_432	*1/*1B	*1/*1	*1|*1	*1/*38	*1/*38	*1/*38	Normal Metabolizer
FD03058_439	*1/*2	*1/*2	*2|*1	*2/*38	*2/*38	*2/*38	Intermediate Metabolizer
FD03058_440	*1/*3	*1/*3	*3|*1	*3/*38	*3/*38	*3/*38	Intermediate Metabolizer
FD03058_441	*2/*2	*2/*2	*2|*2	*2/*2	*2/*2	*2/*2	Poor Metabolizer
FD03058_447	*1/*3	*1/*3	*3|*1	*3/*38	*3/*38	*3/*38	Intermediate Metabolizer
FD03058_448	*1B/*1B	*1/*1	*1|*1	*1/*1	*1/*1	*1/*1	Normal Metabolizer
FD03058_449	*1/*3	*1/*3	*3|*1	*3/*38	*3/*38	*3/*38	Intermediate Metabolizer
FD03058_455	*1/*3	*3/*DEL	*3|*1	*3/*38	*3/*38	*3/*38	Intermediate Metabolizer
FD03058_456	*1/*2	*1/*2	*2|*1	*2/*38	*2/*38	*2/*38	Intermediate Metabolizer
FD03058_457	*1/*1B	*1/*1	*1|*1	*1/*38	*1/*38	*1/*38	Normal Metabolizer
FD03058_463	*1/*1	*1/*1	*1|*1	*38/*38	*38/*38	*38/*38	Normal Metabolizer
FD03058_464	*1B/*2	*1/*35	*2|*1	*1/*2	*1/*2	*1/*2	Intermediate Metabolizer
FD03058_465	*1/*1	*1/*1	*1|*1	*38/*38	*38/*38	*38/*38	Normal Metabolizer
FD03058_471	*1B/*3	*1/*3	*3|*1	*1/*3	*1/*3	*1/*3	Intermediate Metabolizer
FD03058_472	*1/*1	*1/*1	*1|*1	*38/*38	*38/*38	*38/*38	Normal Metabolizer
FD03058_473	*1/*2	*1/*2	*2|*1	*2/*38	*2/*38	*2/*38	Intermediate Metabolizer
FD03058_479	*1B/*2	*1/*2	*2|*1	*1/*2	*1/*2	*1/*2	Intermediate Metabolizer
FD03058_480	*1/*2	*1/*2	*2|*1	*2/*38	*2/*38	*2/*38	Intermediate Metabolizer
FD03058_481	*1/*1B	*1/*1	*1|*1	*1/*38	*1/*38	*1/*38	Normal Metabolizer
FD03058_488	*1/*2	*1/*2	*2|*1	*2/*38	*2/*38	*2/*38	Intermediate Metabolizer
FD03058_495	*1/*2	*1/*2	*2|*1	*2/*38	*2/*38	*2/*38	Intermediate Metabolizer
FD03058_496	*1/*1B	*1/*1	*1|*1	*1/*38	*1/*38	*1/*38	Normal Metabolizer
FD03058_497	*1/*1	*1/*1	*1|*1	*38/*38	*38/*38	*38/*38	Normal Metabolizer
sample1_4019	*1/*2	*1/*2	*2|*1	*2/*38	*2/*38	*2/*38	Intermediate Metabolizer
sample2_4020	*1/*2	*1/*2	*2|*1	*2/*38	*2/*38	*2/*38	Intermediate Metabolizer
sample3_4021	*2/*3	*2/*3	*3|*2	*2/*3	*2/*3	*2/*3	Poor Metabolizer
sample4_4022	*1B/*1B	*1/*1	*1|*1	*1/*1	*1/*1	*1/*1	Normal Metabolizer
sample5_4023	*2/*3	*2/*3	*2|*3	*2/*3	*2/*3	*2/*3	Poor Metabolizer
sample6_4024	*1/*2	*1/*2	*2|*1	*2/*38	*2/*38	*2/*38	Intermediate Metabolizer
sample7_4025	*2/*2	*2/*2	*2|*2	*2/*2	*2/*2	*2/*2	Poor Metabolizer
sample8_4068	*1B/*2	*1/*35	*2|*1	*1/*2	*1/*2	*1/*2	Intermediate Metabolizer
sample9_4518	*1/*1B	*1/*1	*1|*1	*1/*38	*1/*38	*1/*38	Normal Metabolizer
sample10_4069	*1/*1	*1/*1	*1|*1	*38/*38	*38/*38	*38/*38	Normal Metabolizer
sample11_4027	*2/*3	*2/*3	*2|*3	*2/*3	*2/*3	*2/*3	Poor Metabolizer
sample12_4028	*1/*1	*1/*1	*1|*1	*38/*38	*38/*38	*38/*38	Normal Metabolizer
sample13_4070	*1B/*2	*1/*2	*2|*1	*1/*2	*1/*2	*1/*2	Intermediate Metabolizer
sample14_4029	*1/*1B	*1/*1	*1|*1	*1/*38	*1/*38	*1/*38	Normal Metabolizer
sample15_4030	*3/*3	*1/*3	*3|*1	*1/*3	*1/*3	*1/*3	Intermediate Metabolizer
sample16_4071	*1/*1B	*1/*1	*1|*1	*1/*38	*1/*38	*1/*38	Normal Metabolizer
sample17_4520	*2/*3	*2/*3	*3|*2	*2/*3	*2/*3	*2/*3	Poor Metabolizer
sample18_4072	*2/*2	*2/*2	*2|*2	*2/*2	*2/*2	*2/*2	Poor Metabolizer
sample19_4073	*1/*1	*1/*1	*1|*1	*38/*38	*38/*38	*38/*38	Normal Metabolizer
sample20_4032	*1/*2	*1/*2	*2|*1	*2/*38	*2/*38	*2/*38	Intermediate Metabolizer
sample21_4034	*2/*3	*2/*3	*2|*3	*2/*3	*2/*3	*2/*3	Poor Metabolizer
sample22_4033	*1B/*1B	*1/*1	*1|*1	*1/*1	*1/*1	*1/*1	Normal Metabolizer
sample23_4035	*1/*1	*1/*1	*1|*1	*38/*38	*38/*38	*38/*38	Normal Metabolizer
sample24_4036	*1/*1	*1/*1	*1|*1	*38/*38	*38/*38	*38/*38	Normal Metabolizer
sample25_4037	*1B/*2	*1/*35	*2|*1	*1/*2	*1/*2	*1/*2	Intermediate Metabolizer
sample26_4038	*2/*3	*2/*3	*2|*3	*2/*3	*2/*3	*2/*3	Poor Metabolizer
sample27_4074	*1/*1	*1/*1	*1|*1	*38/*38	*38/*38	*38/*38	Normal Metabolizer
sample28_4075	*1/*3	*1/*3	*3|*1	*3/*38	*3/*38	*3/*38	Intermediate Metabolizer
sample29_4039	*1/*1	*1/*1	*1|*1	*38/*38	*38/*38	*38/*38	Normal Metabolizer
sample30_4076	*1/*1	*1/*1	*1|*1	*38/*38	*38/*38	*38/*38	Normal Metabolizer
sample31_4077	*1B/*2	*1/*2	*1|*2	*1/*2	*1/*2	*1/*2	Intermediate Metabolizer
sample32_4078	*2/*3	*2/*3	*3|*2	*2/*3	*2/*3	*2/*3	Poor Metabolizer
sample33_4040	*1/*2	*1/*2	*2|*1	*2/*38	*2/*38	*2/*38	Intermediate Metabolizer
sample34_4079	*1/*1B	*1/*1	*1|*1	*1/*38	*1/*38	*1/*38	Normal Metabolizer
sample35_4041	*1/*1	*1/*1	*1|*1	*38/*38	*38/*38	*38/*38	Normal Metabolizer
sample36_4042	*1/*1	*1/*1	*1|*1	*38/*38	*38/*38	*38/*38	Normal Metabolizer
sample37_4043	*3/*3	*3/*3	*3|*3	*3/*3	*3/*3	*3/*3	Poor Metabolizer
sample38_4044	*1/*2	*1/*2	*2|*1	*2/*38	*2/*38	*2/*38	Intermediate Metabolizer
sample39_4080	*2/*2	*2/*2	*2|*2	*2/*2	*2/*2	*2/*2	Poor Metabolizer
sample40_4065	*1/*3	*1/*3	*3|*1	*3/*38	*3/*38	*3/*38	Intermediate Metabolizer
sample41_4045	*1B/*3	*1/*3	*3|*1	*1/*3	*1/*3	*1/*3	Intermediate Metabolizer
sample42_4046	*1/*1B	*1/*1	*1|*1	*1/*38	*1/*38	*1/*38	Normal Metabolizer
sample43_4047	*1/*1B	*1/*1	*1|*1	*1/*38	*1/*38	*1/*38	Normal Metabolizer
sample44_4048	*1B/*1B	*1/*1	*1|*1	*1/*1	*1/*1	*1/*1	Normal Metabolizer
sample45_4081	*1/*1B	*1/*1	*1|*1	*1/*38	*1/*38	*1/*38	Normal Metabolizer
sample46_4049	*2/*2	*2/*2	*2|*2	*2/*2	*2/*2	*2/*2	Poor Metabolizer
sample47_4050	*1/*1B	*1/*1	*1|*1	*1/*38	*1/*38	*1/*38	Normal Metabolizer
sample48_4482	*1/*3	*1/*3	*3|*1	*3/*38	*3/*38	*3/*38	Intermediate Metabolizer
sample49_4051	*1/*2	*1/*2	*2|*1	*2/*38	*2/*38	*2/*38	Intermediate Metabolizer
sample50_4082	*1/*3	*1/*3	*3|*1	*3/*38	*3/*38	*3/*38	Intermediate Metabolizer
sample51_4083	*1/*1	*1/*1	*1|*1	*38/*38	*38/*38	*38/*38	Normal Metabolizer
sample52_4084	*1/*2	*1/*2	*2|*1	*2/*38	*2/*38	*2/*38	Intermediate Metabolizer
sample53_4085	*1/*1	*1/*1	*1|*1	*38/*38	*38/*38	*38/*38	Normal Metabolizer
sample54_4086	*2/*2	*2/*2	*2|*2	*2/*2	*2/*2	*2/*2	Poor Metabolizer
sample55_4052	*1/*2	*1/*2	*2|*1	*2/*38	*2/*38	*2/*38	Intermediate Metabolizer
sample56_4087	*1/*3	*1/*3	*3|*1	*3/*38	*3/*38	*3/*38	Intermediate Metabolizer
sample57_4088	*2/*3	*2/*3	*2|*3	*2/*3	*2/*3	*2/*3	Poor Metabolizer
sample58_4089	*1/*1	*1/*1	*1|*1	*38/*38	*38/*38	*38/*38	Normal Metabolizer
sample59_4053	*1/*1	*1/*1	*1|*1	*38/*38	*38/*38	*38/*38	Normal Metabolizer
sample60_4054	*2/*2	*2/*2	*2|*2	*2/*2	*2/*2	*2/*2	Poor Metabolizer
sample61_4090	*1/*3	*1/*3	*3|*1	*3/*38	*3/*38	*3/*38	Intermediate Metabolizer
sample63_4056	*1B/*1B	*1/*1	*1|*1	*1/*1	*1/*1	*1/*1	Normal Metabolizer
sample64_4066	*1B/*3	*1/*3	*3|*1	*1/*3	*1/*3	*1/*3	Intermediate Metabolizer
sample65_4067	*1/*2	*1/*2	*2|*1	*2/*38	*2/*38	*2/*38	Intermediate Metabolizer
sample66_4058	*1/*1	*1/*1	*1|*1	*38/*38	*38/*38	*38/*38	Normal Metabolizer
sample67_4091	*1/*1B	*1/*1	*1|*1	*1/*38	*1/*38	*1/*38	Normal Metabolizer
sample68_4092	*1/*2	*1/*2	*2|*1	*2/*38	*2/*38	*2/*38	Intermediate Metabolizer
sample69_4057	*1/*1B	*1/*1	*1|*1	*1/*38	*1/*38	*1/*38	Normal Metabolizer
sample70_4059	*1/*2	*1/*2	*2|*1	*2/*38	*2/*38	*2/*38	Intermediate Metabolizer
sample71_4060	*2/*2	*2/*2	*2|*2	*2/*2	*2/*2	*2/*2	Poor Metabolizer
sample72_4061	*1/*3	*1/*3	*3|*1	*3/*38	*3/*38	*3/*38	Intermediate Metabolizer
sample73_4062	*1B/*3	*1/*3	*3|*1	*1/*3	*1/*3	*1/*3	Intermediate Metabolizer
sample74_4063	*1/*2	*1/*2	*2|*1	*2/*38	*2/*38	*2/*38	Intermediate Metabolizer
sample75_4064	*1/*1B	*1/*1	*1|*1	*1/*38	*1/*38	*1/*38	Normal Metabolizer
sample76_4483	*1/*1	*1/*1	*1|*1	*38/*38	*38/*38	*38/*38	Normal Metabolizer
sample77_4093	*1/*3	*1/*3	*3|*1	*3/*38	*3/*38	*3/*38	Intermediate Metabolizer
sample78_4094	*1/*3	*1/*3	*3|*1	*3/*38	*3/*38	*3/*38	Intermediate Metabolizer
sample79_4095	*2/*3	*2/*3	*2|*3	*2/*3	*2/*3	*2/*3	Poor Metabolizer
sample80_4096	*2/*3	*2/*3	*2|*3	*2/*3	*2/*3	*2/*3	Poor Metabolizer
sample81_4097	*1/*2	*1/*2	*2|*1	*2/*38	*2/*38	*2/*38	Intermediate Metabolizer
sample82_4098	*1/*3	*1/*3	*3|*1	*3/*38	*3/*38	*3/*38	Intermediate Metabolizer
sample83_4484	*1/*3	*1/*3	*3|*1	*3/*38	*3/*38	*3/*38	Intermediate Metabolizer
sample84_4519	*1/*1B	*1/*1	*1|*1	*1/*38	*1/*38	*1/*38	Normal Metabolizer
sample85_4101	*1/*1B	*1/*1	*1|*1	*1/*38	*1/*38	*1/*38	Normal Metabolizer
sample86_4102	*1/*1B	*1/*1	*1|*1	*1/*38	*1/*38	*1/*38	Normal Metabolizer
sample87_4103	*1/*1B	*1/*1	*1|*1	*1/*38	*1/*38	*1/*38	Normal Metabolizer
sample88_4104	*1/*3	*1/*3	*3|*1	*3/*38	*3/*38	*3/*38	Intermediate Metabolizer
sample89_4105	*1/*2	*1/*2	*2|*1	*2/*38	*2/*38	*2/*38	Intermediate Metabolizer
sample90_4106	*1B/*3	*1/*3	*3|*1	*1/*3	*1/*3	*1/*3	Intermediate Metabolizer
sample91_4107	*1/*1B	*1/*1	*1|*1	*1/*38	*1/*38	*1/*38	Normal Metabolizer
sample92_4108	*1/*1B	*1/*1	*1|*1	*1/*38	*1/*38	*1/*38	Normal Metabolizer
sample93_4109	*1/*2	*1/*2	*2|*1	*2/*38	*2/*38	*2/*38	Intermediate Metabolizer
sample94_4110	*1/*2	*1/*2	*2|*1	*2/*38	*2/*38	*2/*38	Intermediate Metabolizer
sample95_4111	*1/*2	*1/*2	*2|*1	*2/*38	*2/*38	*2/*38	Intermediate Metabolizer
sample96_4112	*1B/*3	*1/*3	*3|*1	*1/*3	*1/*3	*1/*3	Intermediate Metabolizer
sample97_4113	*1/*1	*1/*1	*1|*1	*38/*38	*38/*38	*38/*38	Normal Metabolizer
sample98_4114	*1/*2	*1/*2	*2|*1	*2/*38	*2/*38	*2/*38	Intermediate Metabolizer
sample99_4115	*2/*2	*2/*2	*2|*2	*2/*2	*2/*2	*2/*2	Poor Metabolizer
sample100_4116	*1B/*2	*1/*35	*2|*1	*1/*2	*1/*2	*1/*2	Intermediate Metabolizer
sample101_4117	*1B/*2	*1/*2	*2|*1	*1/*2	*1/*2	*1/*2	Intermediate Metabolizer
sample102_4118	*1/*1B	*1/*1	*1|*1	*1/*38	*1/*38	*1/*38	Normal Metabolizer
sample103_4119	*1B/*2	*1/*35	*2|*1	*1/*2	*1/*2	*1/*2	Intermediate Metabolizer
sample104_4120	*1/*1	*1/*1	*1|*1	*38/*38	*38/*38	*38/*38	Normal Metabolizer
sample105_4121	*1/*2	*1/*2	*2|*1	*2/*38	*2/*38	*2/*38	Intermediate Metabolizer
sample106_4122	*1/*3	*1/*3	*3|*1	*3/*38	*3/*38	*3/*38	Intermediate Metabolizer
sample107_4123	*1/*1	*1/*1	*1|*1	*38/*38	*38/*38	*38/*38	Normal Metabolizer
sample109_4485	*1/*1B	*1/*1	*1|*1	*1/*38	*1/*38	*1/*38	Normal Metabolizer
sample111_4127	*2/*2	*2/*2	*2|*2	*2/*2	*2/*2	*2/*2	Poor Metabolizer
sample112_4517	*1/*2	*1/*2	*2|*1	*2/*38	*2/*38	*2/*38	Intermediate Metabolizer
sample113_4129	*1B/*2	*1/*35	*2|*1	*1/*2	*1/*2	*1/*2	Intermediate Metabolizer
sample114_4130	*2/*3	*2/*3	*3|*2	*2/*3	*2/*3	*2/*3	Poor Metabolizer
sample115_4131	*1B/*2	*1/*2	*2|*1	*1/*2	*1/*2	*1/*2	Intermediate Metabolizer
sample116_4132	*1/*2	*1/*2	*2|*1	*2/*38	*2/*38	*2/*38	Intermediate Metabolizer
sample117_4133	*1/*1	*1/*1	*1|*1	*38/*38	*38/*38	*38/*38	Normal Metabolizer
sample118_4134	*1/*2	*1/*2	*2|*1	*2/*38	*2/*38	*2/*38	Intermediate Metabolizer
sample119_4135	*1/*1	*1/*1	*1|*1	*38/*38	*38/*38	*38/*38	Normal Metabolizer
sample120_4136	*1/*1	*1/*1	*1|*1	*38/*38	*38/*38	*38/*38	Normal Metabolizer
sample121_4137	*1/*2	*1/*2	*2|*1	*2/*38	*2/*38	*2/*38	Intermediate Metabolizer
FD00825694	*1/*35	not run	*2|*1	*2/*38	*2/*38	*2/*38	Intermediate Metabolizer
FD00825695	*1/*1	not run	*1|*1	*38/*38	*38/*38	*38/*38	Normal Metabolizer
FD00825696	*1B/*2	not run	*2|*1	*1/*2	*1/*2	*1/*2	Intermediate Metabolizer
FD00825698	*1B/*2	not run	*2|*1	*1/*2	*1/*2	*1/*2	Intermediate Metabolizer
FD00825699	*1/*2	not run	*2|*1	*2/*38	*2/*38	*2/*38	Intermediate Metabolizer
FD00825700	*1/*3	not run	*1|*3	*3/*38	*3/*38	*3/*38	Intermediate Metabolizer
FD00825701	*1/*1B	not run	*1|*1	*1/*38	*1/*38	*1/*38	Normal Metabolizer
FD00825703	*1/*1B	not run	*1|*1	*1/*38	*1/*38	*1/*38	Normal Metabolizer
FD00825704	*1/*1	not run	*1|*1	*38/*38	*38/*38	*38/*38	Normal Metabolizer
FD00825705	*2/*2	not run	*2|*2	*2/*2	*2/*2	*2/*2	Poor Metabolizer
FD00825710	*1B/*3	not run	*3|*1	*1/*3	*1/*3	*1/*3	Intermediate Metabolizer
FD00825711	*1/*1B	not run	*1|*1	*1/*38	*1/*38	*1/*38	Normal Metabolizer
FD00825712	*1/*1	not run	*1|*1	*38/*38	*38/*38	*38/*38	Normal Metabolizer
FD00825713	*1B/*2	not run	*2|*1	*1/*2	*1/*2	*1/*2	Intermediate Metabolizer
FD00825714	*1B/*1B	not run	*1|*1	*1/*1	*1/*1	*1/*1	Normal Metabolizer
FD00825715	*1/*1B	not run	*1|*1	*1/*38	*1/*38	*1/*38	Normal Metabolizer
FD00825716	*1/*2	not run	*1|*2	*2/*38	*2/*38	*2/*38	Intermediate Metabolizer
FD00825717	*2/*2	not run	*2|*2	*2/*2	*2/*2	*2/*2	Poor Metabolizer
FD00825718	*1/*1B	not run	*1|*1	*1/*38	*1/*38	*1/*38	Normal Metabolizer
FD00825719	*2/*3	not run	*3|*2	*2/*3	*2/*3	*2/*3	Poor Metabolizer
FD00825720	*1B/*2	not run	*2|*1	*1/*2	*1/*2	*1/*2	Intermediate Metabolizer
FD00825722	*1/*1B	not run	*1|*1	*1/*38	*1/*38	*1/*38	Normal Metabolizer
FD00825725	*1/*1B	not run	*1|*1	*1/*38	*1/*38	*1/*38	Normal Metabolizer
FD00825726	*1/*1B	not run	*1|*1	*1/*38	*1/*38	*1/*38	Normal Metabolizer
FD00825727	*1/*2	not run	*2|*1	*2/*38	*2/*38	*2/*38	Intermediate Metabolizer
FD00825728	*1/*1B	not run	*1|*1	*1/*38	*1/*38	*1/*38	Normal Metabolizer
FD00825730	*1/*2	not run	*2|*1	*2/*38	*2/*38	*2/*38	Intermediate Metabolizer
FD00825731	*1/*3	not run	*3|*1	*3/*38	*3/*38	*3/*38	Intermediate Metabolizer
FD00825732	*1/*1B	not run	*1|*1	*1/*38	*1/*38	*1/*38	Normal Metabolizer
FD00825734	*1/*2	not run	*2|*1	*2/*38	*2/*38	*2/*38	Intermediate Metabolizer
FD00825736	*1B/*1B	not run	*1|*1	*1/*1	*1/*1	*1/*1	Normal Metabolizer
FD00825737	*3/*3	not run	*3|*3	*3/*3	*3/*3	*3/*3	Poor Metabolizer
FD00825738	*2/*2	not run	*2|*2	*2/*2	*2/*2	*2/*2	Poor Metabolizer
FD00825739	*2/*2	not run	*2|*2	*2/*2	*2/*2	*2/*2	Poor Metabolizer
FD00825740	*1/*1	not run	*1|*1	*38/*38	*38/*38	*38/*38	Normal Metabolizer
FD00825741	*1B/*3	not run	*3|*1	*1/*3	*1/*3	*1/*3	Intermediate Metabolizer
FD00825742	*1/*2	not run	*2|*1	*2/*38	*2/*38	*2/*38	Intermediate Metabolizer
FD00825743	*1/*2	not run	*1|*2	*2/*38	*2/*38	*2/*38	Intermediate Metabolizer

## Sheet: CYP2C19_Genotype-Phenotype
CYP2C19 Genotype-Phenotype Results
Diplotypes identified in the study	No of subjects with genotype	Genotype frequency	Genotype frequency (%)	African American/Afro-Caribbean	American	Central/South Asian	East Asian	European	Latino	Near Eastern	Oceanian	Sub-Saharan African	Phenotype prediction			Phenotype	No of subjects with phenotype in the study	Phenotype frequency	Phenotype frequency (%)	African American/Afro-Caribbean	American	Central/South Asian	East Asian	European	Latino	Near Eastern	Oceanian	Sub-Saharan African
*1/*1	19	0.0413943	4.13943										Normal Metabolizer			Normal Metabolizer	181	0.394336	39.4336	0.328056	0.627547	0.295528	0.380559	0.396102	0.524977	0.451929	0.035006	0.369777
*3/*17	1	0.00217865	0.217865										Intermediate Metabolizer			Rapid Metabolizer	1	0.00217865	0.217865	0.237384	0.136382	0.185673	0.025342	0.27118	0.241361	0.25737	0.0213293	0.210809
*1/*2	42	0.0915033	9.15033										Intermediate Metabolizer			Intermediate Metabolizer	211	0.459695	45.9695	0.313987	0.213841	0.408067	0.459281	0.261095	0.190359	0.235474	0.369029	0.299459
*1/*3	25	0.0544662	5.44662										Intermediate Metabolizer			Poor Metabolizer	65	0.141612	14.1612	0.0405122	0.014821	0.0815685	0.129785	0.0238795	0.0114084	0.0185832	0.571386	0.0367143
*1/*38	80	0.174292	17.4292										Normal Metabolizer			Unknown/Indeterminate	1	0.00217865	0.217865	0.00223935	0	0	0.00340646	9.37356e-06	0	0	0	0
*2/*38	94	0.204793	20.4793	0.00114255	6.05488e-05	0.00535747	0.0029772	0.000695328	0.00027596	0.00630672	0.0166874	0.000924827	Intermediate Metabolizer
*2/*2	38	0.0827887	8.27887	0.0329404	0.0147295	0.0728546	0.0803847	0.021567	0.010855	0.0143633	0.371515	0.0245996	Poor Metabolizer
*2/*3	21	0.0457516	4.57516	0.00100067	8.53683e-05	0.00846779	0.0410955	0.000473981	0.000172622	0.00394855	0.178444	0.000836828	Poor Metabolizer
*3/*3	6	0.0130719	1.30719	7.59971e-06	1.23693e-07	0.000246049	0.00525238	2.60419e-06	6.86277e-07	0.000271369	0.0214274	7.1168e-06	Poor Metabolizer			Total	459
*2/*30	1	0.00217865	0.217865				0.000110234						Unknown/Indeterminate
*3/*38	49	0.106754	10.6754										Intermediate Metabolizer
*38/*17	1	0.00217865	0.217865										Rapid Metabolizer
*38/*38	82	0.178649	17.8649										Normal Metabolizer
Total no of subjects	459
Total no of subjects with accutrately assigned genotypes	459
Notes: No of subjcets with accurately assigned genotypes by two tools were considered when calculating frequencies. Phenotypes, population frequencies were assigned referring data at PharmVar (https://www.pharmvar.org/gene/CYP2C19) , PharmGKB (https://www.pharmgkb.org/page/cyp2c19RefMaterials) and CPIC

## Sheet: CYP2C19_Haplotypes
CYP2C19 Haplotype Results
Haplotypes identified in the study	No of Alleles	Allele Frequency	Allele frequency (%)	Allele Function	African American/Afro-Caribbean	American	Central/South Asian	East Asian	European	Latino	Near Eastern	Oceanian	Sub-Saharan African
*1	185	0.201525	20.1525	Normal Function
*2	234	0.254902	25.4902	No function	0.181495	0.121365	0.269916	0.283522	0.146857	0.104187	0.119847	0.60952	0.156843
*3	108	0.117647	11.7647	No function	0.00275676	0.0003517	0.015686	0.0724733	0.00161375	0.000828418	0.0164733	0.146381	0.00266773
*17	2	0.00217865	0.217865	Increased function	0.207227	0.0860802	0.170773	0.02054	0.215439	0.166558	0.191423	0.057	0.173336
*38	388	0.422658	42.2658	Normal Function				0.000194401
*30	1	0.00108932	0.108932	Uncertain function	0.0159045			0	0				0.0320995
Total no of accurately assigned alleles	918
Notes: No of subjcets with accurately assigned genotypes were considered when calculating frequencies. Allele function, population frequencies were assigned referring data at PharmVar (https://www.pharmvar.org/gene/CYP2C19) ,PharmGKB (https://www.pharmgkb.org/page/cyp2c19RefMaterials) and CPIC

[truncated: 25 more sheets: VKORC1_Consensus_Results, VKORC1_Genotype-Phenotype, VKORC1_Haplotypes, CYP4F2_Consensus_Results, CYP4F2_Genotype-Phenotype, CYP4F2_Haplotypes, CYP3A5_Consensus_Results, CYP3A5_Genotype-Phenotype, CYP3A5_Haplotypes, CYP2B6_Consensus_Results, CYP2B6_Genotype-Phenotype, CYP2B6_Haplotypes, NUDT15_Consensus_Results, NUDT15_Genotype-Phenotype, NUDT15_Haplotypes, IFNL3_Consensus_Results, IFNL3_Genotype-Phenotype, SLCO1B1_Consensus_Results, SLCO1B1_Genotype-Phenotype, SLCO1B1_Haplotypes …]
